# Supplementary material for: Exploring the Mycovirus Universe: Identification, Diversity, and Biotechnological Applications
Source: J Fungi (Basel). 2023 Mar 15;9(3):361. doi: 10.3390/jof9030361 (PMC10052124; doi:10.3390/jof9030361)
Supplement: Supplementary file 1 [file jof-09-00361-s001.zip]

Archive with 2 entries (2 files):
- jof-2150393-supplementary_v3.pdf
- Supplementary_Table3_v2.xlsx
