# Supplementary material for: Exploring the Mycovirus Universe: Identification, Diversity, and Biotechnological Applications
Source: J Fungi (Basel). 2023 Mar 15;9(3):361. doi: 10.3390/jof9030361 (PMC10052124; doi:10.3390/jof9030361)
Supplement: Supplementary file 1 [file jof-09-00361-s001.zip › Supplementary_Table3_v2.xlsx]

## Sheet: Sheet 1
Sequence	Sequence size (bp)	size of the largest ORF, code0, (aa)	size of the largest ORF, code1, (aa)	size of the largest ORF, code2, (aa)	size of the largest ORF, code3, (aa)	size of the largest ORF, code4, (aa)	size of the largest ORF, code5, (aa)	size of the largest ORF, code6, (aa)	size of the largest ORF, code9, (aa)	size of the largest ORF, code10, (aa)	size of the largest ORF, code11, (aa)	size of the largest ORF, code12, (aa)	size of the largest ORF, code13, (aa)	size of the largest ORF, code14, (aa)	size of the largest ORF, code15, (aa)	size of the largest ORF, code16, (aa)	size of the largest ORF, code21, (aa)	size of the largest ORF, code22, (aa)	size of the largest ORF, code23, (aa)	CDD_0	CDD_1	CDD_2	CDD_3	CDD_4	CDD_5	CDD_6	CDD_9	CDD_10	CDD_11	CDD_12	CDD_13	CDD_14	CDD_15	CDD_16	CDD_21	CDD_22	CDD_23
AF050215.1 Candida albicans Tca2	6980	1576	1576	147	1923	1923	1923	1602	1923	1923	1576	1576	1923	1992	1576	1576	1923	196	162	pfam07727, RVT_2, Reverse transcriptase (RNA-dependent DNA polymerase).;cd09272, RNase_HI_RT_Ty1, Ty1/Copia family of RNase HI in long-term repeat retroelements.	pfam07727, RVT_2, Reverse transcriptase (RNA-dependent DNA polymerase).;cd09272, RNase_HI_RT_Ty1, Ty1/Copia family of RNase HI in long-term repeat retroelements.		pfam07727, RVT_2, Reverse transcriptase (RNA-dependent DNA polymerase).;cd09272, RNase_HI_RT_Ty1, Ty1/Copia family of RNase HI in long-term repeat retroelements.;KOG3548, KOG3548, KOG3548, DNA damage checkpoint protein RHP9/CRB2/53BP1 [Replication, recombination and repair].	pfam07727, RVT_2, Reverse transcriptase (RNA-dependent DNA polymerase).;cd09272, RNase_HI_RT_Ty1, Ty1/Copia family of RNase HI in long-term repeat retroelements.		pfam07727, RVT_2, Reverse transcriptase (RNA-dependent DNA polymerase).;cd09272, RNase_HI_RT_Ty1, Ty1/Copia family of RNase HI in long-term repeat retroelements.	pfam07727, RVT_2, Reverse transcriptase (RNA-dependent DNA polymerase).;cd09272, RNase_HI_RT_Ty1, Ty1/Copia family of RNase HI in long-term repeat retroelements.;KOG3548, KOG3548, KOG3548, DNA damage checkpoint protein RHP9/CRB2/53BP1 [Replication, recombination and repair].	pfam07727, RVT_2, Reverse transcriptase (RNA-dependent DNA polymerase).;cd09272, RNase_HI_RT_Ty1, Ty1/Copia family of RNase HI in long-term repeat retroelements.	pfam07727, RVT_2, Reverse transcriptase (RNA-dependent DNA polymerase).;cd09272, RNase_HI_RT_Ty1, Ty1/Copia family of RNase HI in long-term repeat retroelements.	pfam07727, RVT_2, Reverse transcriptase (RNA-dependent DNA polymerase).;cd09272, RNase_HI_RT_Ty1, Ty1/Copia family of RNase HI in long-term repeat retroelements.	pfam07727, RVT_2, Reverse transcriptase (RNA-dependent DNA polymerase).;cd09272, RNase_HI_RT_Ty1, Ty1/Copia family of RNase HI in long-term repeat retroelements.	pfam07727, RVT_2, Reverse transcriptase (RNA-dependent DNA polymerase).;cd09272, RNase_HI_RT_Ty1, Ty1/Copia family of RNase HI in long-term repeat retroelements.;KOG3548, KOG3548, KOG3548, DNA damage checkpoint protein RHP9/CRB2/53BP1 [Replication, recombination and repair].	pfam07727, RVT_2, Reverse transcriptase (RNA-dependent DNA polymerase).;cd09272, RNase_HI_RT_Ty1, Ty1/Copia family of RNase HI in long-term repeat retroelements.	pfam07727, RVT_2, Reverse transcriptase (RNA-dependent DNA polymerase).;cd09272, RNase_HI_RT_Ty1, Ty1/Copia family of RNase HI in long-term repeat retroelements.
HE588148.1 Aspergillus foetidus virus lento 2	3634	966	966	168	966	966	966	1053	966	966	966	966	966	1030	991	991	966	119	179	cd01699, RNA_dep_RNAP, RNA_dep_RNAP: RNA-dependent RNA polymerase (RdRp) is an essential protein encoded in the genomes of all RNA containing viruses with no DNA stage.;pfam00680, RdRP_1, RNA dependent RNA polymerase.	cd01699, RNA_dep_RNAP, RNA_dep_RNAP: RNA-dependent RNA polymerase (RdRp) is an essential protein encoded in the genomes of all RNA containing viruses with no DNA stage.;pfam00680, RdRP_1, RNA dependent RNA polymerase.		cd01699, RNA_dep_RNAP, RNA_dep_RNAP: RNA-dependent RNA polymerase (RdRp) is an essential protein encoded in the genomes of all RNA containing viruses with no DNA stage.;pfam00680, RdRP_1, RNA dependent RNA polymerase.	cd01699, RNA_dep_RNAP, RNA_dep_RNAP: RNA-dependent RNA polymerase (RdRp) is an essential protein encoded in the genomes of all RNA containing viruses with no DNA stage.;pfam00680, RdRP_1, RNA dependent RNA polymerase.	cd01699, RNA_dep_RNAP, RNA_dep_RNAP: RNA-dependent RNA polymerase (RdRp) is an essential protein encoded in the genomes of all RNA containing viruses with no DNA stage.;pfam00680, RdRP_1, RNA dependent RNA polymerase.	cd01699, RNA_dep_RNAP, RNA_dep_RNAP: RNA-dependent RNA polymerase (RdRp) is an essential protein encoded in the genomes of all RNA containing viruses with no DNA stage.;pfam00680, RdRP_1, RNA dependent RNA polymerase.	pfam00680, RdRP_1, RNA dependent RNA polymerase.;cd01699, RNA_dep_RNAP, RNA_dep_RNAP: RNA-dependent RNA polymerase (RdRp) is an essential protein encoded in the genomes of all RNA containing viruses with no DNA stage.	cd01699, RNA_dep_RNAP, RNA_dep_RNAP: RNA-dependent RNA polymerase (RdRp) is an essential protein encoded in the genomes of all RNA containing viruses with no DNA stage.;pfam00680, RdRP_1, RNA dependent RNA polymerase.	cd01699, RNA_dep_RNAP, RNA_dep_RNAP: RNA-dependent RNA polymerase (RdRp) is an essential protein encoded in the genomes of all RNA containing viruses with no DNA stage.;pfam00680, RdRP_1, RNA dependent RNA polymerase.	cd01699, RNA_dep_RNAP, RNA_dep_RNAP: RNA-dependent RNA polymerase (RdRp) is an essential protein encoded in the genomes of all RNA containing viruses with no DNA stage.;pfam00680, RdRP_1, RNA dependent RNA polymerase.	cd01699, RNA_dep_RNAP, RNA_dep_RNAP: RNA-dependent RNA polymerase (RdRp) is an essential protein encoded in the genomes of all RNA containing viruses with no DNA stage.;pfam00680, RdRP_1, RNA dependent RNA polymerase.	pfam00680, RdRP_1, RNA dependent RNA polymerase.;cd01699, RNA_dep_RNAP, RNA_dep_RNAP: RNA-dependent RNA polymerase (RdRp) is an essential protein encoded in the genomes of all RNA containing viruses with no DNA stage.	cd01699, RNA_dep_RNAP, RNA_dep_RNAP: RNA-dependent RNA polymerase (RdRp) is an essential protein encoded in the genomes of all RNA containing viruses with no DNA stage.;pfam00680, RdRP_1, RNA dependent RNA polymerase.	cd01699, RNA_dep_RNAP, RNA_dep_RNAP: RNA-dependent RNA polymerase (RdRp) is an essential protein encoded in the genomes of all RNA containing viruses with no DNA stage.;pfam00680, RdRP_1, RNA dependent RNA polymerase.	pfam00680, RdRP_1, RNA dependent RNA polymerase.;cd01699, RNA_dep_RNAP, RNA_dep_RNAP: RNA-dependent RNA polymerase (RdRp) is an essential protein encoded in the genomes of all RNA containing viruses with no DNA stage.		cd01699, RNA_dep_RNAP, RNA_dep_RNAP: RNA-dependent RNA polymerase (RdRp) is an essential protein encoded in the genomes of all RNA containing viruses with no DNA stage.;pfam00680, RdRP_1, RNA dependent RNA polymerase.
HQ343295.1 chrysovirus fusarium graminearum	3580	1146	1146	399	1164	1164	1164	1175	1164	1164	1146	1146	1164	1178	1146	1146	1164	174	318	pfam02123, RdRP_4, Viral RNA-directed RNA-polymerase.	pfam02123, RdRP_4, Viral RNA-directed RNA-polymerase.		pfam02123, RdRP_4, Viral RNA-directed RNA-polymerase.	pfam02123, RdRP_4, Viral RNA-directed RNA-polymerase.	pfam02123, RdRP_4, Viral RNA-directed RNA-polymerase.	pfam02123, RdRP_4, Viral RNA-directed RNA-polymerase.	pfam02123, RdRP_4, Viral RNA-directed RNA-polymerase.	pfam02123, RdRP_4, Viral RNA-directed RNA-polymerase.	pfam02123, RdRP_4, Viral RNA-directed RNA-polymerase.	pfam02123, RdRP_4, Viral RNA-directed RNA-polymerase.	pfam02123, RdRP_4, Viral RNA-directed RNA-polymerase.	pfam02123, RdRP_4, Viral RNA-directed RNA-polymerase.	pfam02123, RdRP_4, Viral RNA-directed RNA-polymerase.	pfam02123, RdRP_4, Viral RNA-directed RNA-polymerase.	pfam02123, RdRP_4, Viral RNA-directed RNA-polymerase.		pfam02123, RdRP_4, Viral RNA-directed RNA-polymerase.
JQ687139.1 Agaricus bisporus 4	7884	1997	1997	137	1997	1997	1997	2628	1997	1997	1997	1997	1997	2628	1997	1997	1997	367	261	pfam01660, Vmethyltransf, Viral methyltransferase.;pfam01443, Viral_helicase1, Viral (Superfamily 1) RNA helicase.	pfam01660, Vmethyltransf, Viral methyltransferase.;pfam01443, Viral_helicase1, Viral (Superfamily 1) RNA helicase.		pfam01660, Vmethyltransf, Viral methyltransferase.;pfam01443, Viral_helicase1, Viral (Superfamily 1) RNA helicase.	pfam01660, Vmethyltransf, Viral methyltransferase.;pfam01443, Viral_helicase1, Viral (Superfamily 1) RNA helicase.		pfam01660, Vmethyltransf, Viral methyltransferase.;pfam01443, Viral_helicase1, Viral (Superfamily 1) RNA helicase.;smart00487, DEXDc, DEAD-like helicases superfamily.	pfam01660, Vmethyltransf, Viral methyltransferase.;pfam01443, Viral_helicase1, Viral (Superfamily 1) RNA helicase.	pfam01660, Vmethyltransf, Viral methyltransferase.;pfam01443, Viral_helicase1, Viral (Superfamily 1) RNA helicase.	pfam01660, Vmethyltransf, Viral methyltransferase.;pfam01443, Viral_helicase1, Viral (Superfamily 1) RNA helicase.	pfam01660, Vmethyltransf, Viral methyltransferase.;pfam01443, Viral_helicase1, Viral (Superfamily 1) RNA helicase.	pfam01660, Vmethyltransf, Viral methyltransferase.;pfam01443, Viral_helicase1, Viral (Superfamily 1) RNA helicase.	pfam01660, Vmethyltransf, Viral methyltransferase.;pfam01443, Viral_helicase1, Viral (Superfamily 1) RNA helicase.;pfam04851, ResIII, Type III restriction enzyme, res subunit.	pfam01660, Vmethyltransf, Viral methyltransferase.;pfam01443, Viral_helicase1, Viral (Superfamily 1) RNA helicase.	pfam01660, Vmethyltransf, Viral methyltransferase.;pfam01443, Viral_helicase1, Viral (Superfamily 1) RNA helicase.
JQ687140.1 lentinula adobes	1579	526	526	89	526	526	526	526	526	526	526	526	526	526	526	526	526	178	93	pfam02123, RdRP_4, Viral RNA-directed RNA-polymerase.	pfam02123, RdRP_4, Viral RNA-directed RNA-polymerase.			pfam02123, RdRP_4, Viral RNA-directed RNA-polymerase.	pfam02123, RdRP_4, Viral RNA-directed RNA-polymerase.	pfam02123, RdRP_4, Viral RNA-directed RNA-polymerase.	pfam02123, RdRP_4, Viral RNA-directed RNA-polymerase.	pfam02123, RdRP_4, Viral RNA-directed RNA-polymerase.	pfam02123, RdRP_4, Viral RNA-directed RNA-polymerase.		pfam02123, RdRP_4, Viral RNA-directed RNA-polymerase.	pfam02123, RdRP_4, Viral RNA-directed RNA-polymerase.	pfam02123, RdRP_4, Viral RNA-directed RNA-polymerase.	pfam02123, RdRP_4, Viral RNA-directed RNA-polymerase.	pfam02123, RdRP_4, Viral RNA-directed RNA-polymerase.		pfam02123, RdRP_4, Viral RNA-directed RNA-polymerase.
JX271788.1 Heterobasidion RNA virus 4	969	323	323	221	323	323	323	323	323	323	323	323	323	323	323	323	323	149	126	pfam00680, RdRP_1, RNA dependent RNA polymerase.	pfam00680, RdRP_1, RNA dependent RNA polymerase.		pfam00680, RdRP_1, RNA dependent RNA polymerase.	pfam00680, RdRP_1, RNA dependent RNA polymerase.	pfam00680, RdRP_1, RNA dependent RNA polymerase.	pfam00680, RdRP_1, RNA dependent RNA polymerase.	pfam00680, RdRP_1, RNA dependent RNA polymerase.	pfam00680, RdRP_1, RNA dependent RNA polymerase.	pfam00680, RdRP_1, RNA dependent RNA polymerase.	pfam00680, RdRP_1, RNA dependent RNA polymerase.	pfam00680, RdRP_1, RNA dependent RNA polymerase.	pfam00680, RdRP_1, RNA dependent RNA polymerase.	pfam00680, RdRP_1, RNA dependent RNA polymerase.	pfam00680, RdRP_1, RNA dependent RNA polymerase.	pfam00680, RdRP_1, RNA dependent RNA polymerase.	pfam00680, RdRP_1, RNA dependent RNA polymerase.
KP900921.1 Rhizoctonia magoulivirus 1	2792	700	700	150	700	700	700	724	700	700	700	700	700	700	724	724	700	311	450
KP900928.1 Sclerotinia scleroulivirus 1	3180	688	688	205	688	688	688	731	688	688	688	688	688	717	688	688	688	315	312
KP900929.1 Sclerotinia botoulivirus 2	2333	621	621	82	681	681	681	621	681	681	621	621	681	777	621	621	681	118	241
KT598225.1 Glycine sclerotimonavirus	9041	1946	1946	256	1946	1946	1946	2079	1946	1946	1946	1946	1946	2025	1963	1963	1946	389	294	TIGR04198, Includes:_mRNA_guanine-N7--methyltransferase, mRNA capping enzyme, paramyxovirus family.	TIGR04198, Includes:_mRNA_guanine-N7--methyltransferase, mRNA capping enzyme, paramyxovirus family.		pfam00946, Mononeg_RNA_pol, Mononegavirales RNA dependent RNA polymerase.;pfam14318, Mononeg_mRNAcap, Mononegavirales mRNA-capping region V.	TIGR04198, Includes:_mRNA_guanine-N7--methyltransferase, mRNA capping enzyme, paramyxovirus family.		TIGR04198, Includes:_mRNA_guanine-N7--methyltransferase, mRNA capping enzyme, paramyxovirus family.	TIGR04198, Includes:_mRNA_guanine-N7--methyltransferase, mRNA capping enzyme, paramyxovirus family.	TIGR04198, Includes:_mRNA_guanine-N7--methyltransferase, mRNA capping enzyme, paramyxovirus family.	TIGR04198, Includes:_mRNA_guanine-N7--methyltransferase, mRNA capping enzyme, paramyxovirus family.	pfam00946, Mononeg_RNA_pol, Mononegavirales RNA dependent RNA polymerase.;pfam14318, Mononeg_mRNAcap, Mononegavirales mRNA-capping region V.		TIGR04198, Includes:_mRNA_guanine-N7--methyltransferase, mRNA capping enzyme, paramyxovirus family.	TIGR04198, Includes:_mRNA_guanine-N7--methyltransferase, mRNA capping enzyme, paramyxovirus family.	TIGR04198, Includes:_mRNA_guanine-N7--methyltransferase, mRNA capping enzyme, paramyxovirus family.
KT598227.1 Llinois sclerotimonavirus	7321	1937	1937	195	1937	1937	1937	1989	1937	1937	1937	1937	1937	2221	1937	1937	1937	200	184			pfam14318, Mononeg_mRNAcap, Mononegavirales mRNA-capping region V.	pfam00946, Mononeg_RNA_pol, Mononegavirales RNA dependent RNA polymerase.							pfam00946, Mononeg_RNA_pol, Mononegavirales RNA dependent RNA polymerase.;pfam14318, Mononeg_mRNAcap, Mononegavirales mRNA-capping region V.
KT598228.1 dadou sclerotimonavirus	6218	2032	2032	139	2032	2032	2032	2072	2032	2032	2032	2032	2032	2072	2032	2032	2032	212	664	pfam00946, Mononeg_RNA_pol, Mononegavirales RNA dependent RNA polymerase.;TIGR04198, Includes:_mRNA_guanine-N7--methyltransferase, mRNA capping enzyme, paramyxovirus family.	pfam00946, Mononeg_RNA_pol, Mononegavirales RNA dependent RNA polymerase.;TIGR04198, Includes:_mRNA_guanine-N7--methyltransferase, mRNA capping enzyme, paramyxovirus family.		pfam00946, Mononeg_RNA_pol, Mononegavirales RNA dependent RNA polymerase.;TIGR04198, Includes:_mRNA_guanine-N7--methyltransferase, mRNA capping enzyme, paramyxovirus family.	pfam00946, Mononeg_RNA_pol, Mononegavirales RNA dependent RNA polymerase.;TIGR04198, Includes:_mRNA_guanine-N7--methyltransferase, mRNA capping enzyme, paramyxovirus family.	pfam00946, Mononeg_RNA_pol, Mononegavirales RNA dependent RNA polymerase.	pfam00946, Mononeg_RNA_pol, Mononegavirales RNA dependent RNA polymerase.;TIGR04198, Includes:_mRNA_guanine-N7--methyltransferase, mRNA capping enzyme, paramyxovirus family.	pfam00946, Mononeg_RNA_pol, Mononegavirales RNA dependent RNA polymerase.	pfam00946, Mononeg_RNA_pol, Mononegavirales RNA dependent RNA polymerase.;TIGR04198, Includes:_mRNA_guanine-N7--methyltransferase, mRNA capping enzyme, paramyxovirus family.	pfam00946, Mononeg_RNA_pol, Mononegavirales RNA dependent RNA polymerase.;TIGR04198, Includes:_mRNA_guanine-N7--methyltransferase, mRNA capping enzyme, paramyxovirus family.	pfam00946, Mononeg_RNA_pol, Mononegavirales RNA dependent RNA polymerase.;TIGR04198, Includes:_mRNA_guanine-N7--methyltransferase, mRNA capping enzyme, paramyxovirus family.;pfam14318, Mononeg_mRNAcap, Mononegavirales mRNA-capping region V.	pfam00946, Mononeg_RNA_pol, Mononegavirales RNA dependent RNA polymerase.	pfam00946, Mononeg_RNA_pol, Mononegavirales RNA dependent RNA polymerase.	pfam00946, Mononeg_RNA_pol, Mononegavirales RNA dependent RNA polymerase.;TIGR04198, Includes:_mRNA_guanine-N7--methyltransferase, mRNA capping enzyme, paramyxovirus family.	pfam00946, Mononeg_RNA_pol, Mononegavirales RNA dependent RNA polymerase.;TIGR04198, Includes:_mRNA_guanine-N7--methyltransferase, mRNA capping enzyme, paramyxovirus family.	pfam00946, Mononeg_RNA_pol, Mononegavirales RNA dependent RNA polymerase.
KT962972.1 Sclerotinia sclerotiorum botybirnavirus 2	6159	1868	1868	227	1889	1889	1889	1884	1889	1889	1868	1868	1889	1936	1868	1868	1889	193	645				pfam02123, RdRP_4, Viral RNA-directed RNA-polymerase.;pfam00680, RdRP_1, RNA dependent RNA polymerase.												pfam02123, RdRP_4, Viral RNA-directed RNA-polymerase.;pfam00680, RdRP_1, RNA dependent RNA polymerase.;cd01699, RNA_dep_RNAP, RNA_dep_RNAP: RNA-dependent RNA polymerase (RdRp) is an essential protein encoded in the genomes of all RNA containing viruses with no DNA stage.
L10324.1 Schizosaccharomyces pombe Tf2	4916	1364	1364	139	1432	1432	1432	1441	1432	1432	1364	1364	1432	1572	1364	1364	1432	192	89	cd03714, RT_DIRS1, RT_DIRS1: Reverse transcriptases (RTs) occurring in the DIRS1 group of retransposons.;NF033577, transpos_IS481, IS481 family transposase.;cd09275, RNase_HI_RT_DIRS1, DIRS1 family of RNase HI in long-term repeat retroelements.;NF033546, transpos_IS21, IS21 family transposase.;cd00303, retropepsin_like, Retropepsins; pepsin-like aspartate proteases.;NF033516, transpos_IS3, IS3 fa…	cd03714, RT_DIRS1, RT_DIRS1: Reverse transcriptases (RTs) occurring in the DIRS1 group of retransposons.;NF033577, transpos_IS481, IS481 family transposase.;cd09275, RNase_HI_RT_DIRS1, DIRS1 family of RNase HI in long-term repeat retroelements.;NF033546, transpos_IS21, IS21 family transposase.;cd00303, retropepsin_like, Retropepsins; pepsin-like aspartate proteases.;NF033516, transpos_IS3, IS3 fa…		NF033577, transpos_IS481, IS481 family transposase.;cd03714, RT_DIRS1, RT_DIRS1: Reverse transcriptases (RTs) occurring in the DIRS1 group of retransposons.;NF033546, transpos_IS21, IS21 family transposase.;cd09275, RNase_HI_RT_DIRS1, DIRS1 family of RNase HI in long-term repeat retroelements.;NF033516, transpos_IS3, IS3 family transposase.;cd00303, retropepsin_like, Retropepsins; pepsin-like asp…	cd03714, RT_DIRS1, RT_DIRS1: Reverse transcriptases (RTs) occurring in the DIRS1 group of retransposons.;NF033577, transpos_IS481, IS481 family transposase.;cd09275, RNase_HI_RT_DIRS1, DIRS1 family of RNase HI in long-term repeat retroelements.;NF033546, transpos_IS21, IS21 family transposase.;cd00303, retropepsin_like, Retropepsins; pepsin-like aspartate proteases.;NF033516, transpos_IS3, IS3 fa…	cd01647, RT_LTR, RT_LTR: Reverse transcriptases (RTs) from retrotransposons and retroviruses which have long terminal repeats (LTRs) in their DNA copies but not in their RNA template.;cd09274, RNase_HI_RT_Ty3, Ty3/Gypsy family of RNase HI in long-term repeat retroelements.;pfam17919, RT_RNaseH_2, RNase H-like domain found in reverse transcriptase.;pfam17917, RT_RNaseH, RNase H-like domain found i…	cd03714, RT_DIRS1, RT_DIRS1: Reverse transcriptases (RTs) occurring in the DIRS1 group of retransposons.;NF033577, transpos_IS481, IS481 family transposase.;cd09275, RNase_HI_RT_DIRS1, DIRS1 family of RNase HI in long-term repeat retroelements.;NF033546, transpos_IS21, IS21 family transposase.;cd00303, retropepsin_like, Retropepsins; pepsin-like aspartate proteases.;NF033516, transpos_IS3, IS3 fa…	NF033546, transpos_IS21, IS21 family transposase.;NF033577, transpos_IS481, IS481 family transposase.;cd00303, retropepsin_like, Retropepsins; pepsin-like aspartate proteases.;cd03714, RT_DIRS1, RT_DIRS1: Reverse transcriptases (RTs) occurring in the DIRS1 group of retransposons.;cd09275, RNase_HI_RT_DIRS1, DIRS1 family of RNase HI in long-term repeat retroelements.;NF033516, transpos_IS3, IS3 fa…	cd03714, RT_DIRS1, RT_DIRS1: Reverse transcriptases (RTs) occurring in the DIRS1 group of retransposons.;NF033577, transpos_IS481, IS481 family transposase.;cd09275, RNase_HI_RT_DIRS1, DIRS1 family of RNase HI in long-term repeat retroelements.;NF033546, transpos_IS21, IS21 family transposase.;cd00303, retropepsin_like, Retropepsins; pepsin-like aspartate proteases.;NF033516, transpos_IS3, IS3 fa…	cd03714, RT_DIRS1, RT_DIRS1: Reverse transcriptases (RTs) occurring in the DIRS1 group of retransposons.;NF033577, transpos_IS481, IS481 family transposase.;cd09275, RNase_HI_RT_DIRS1, DIRS1 family of RNase HI in long-term repeat retroelements.;NF033546, transpos_IS21, IS21 family transposase.;cd00303, retropepsin_like, Retropepsins; pepsin-like aspartate proteases.;NF033516, transpos_IS3, IS3 fa…	cd03714, RT_DIRS1, RT_DIRS1: Reverse transcriptases (RTs) occurring in the DIRS1 group of retransposons.;NF033577, transpos_IS481, IS481 family transposase.;cd09275, RNase_HI_RT_DIRS1, DIRS1 family of RNase HI in long-term repeat retroelements.;NF033546, transpos_IS21, IS21 family transposase.;NF033516, transpos_IS3, IS3 family transposase.;cd00303, retropepsin_like, Retropepsins; pepsin-like asp…	cd03714, RT_DIRS1, RT_DIRS1: Reverse transcriptases (RTs) occurring in the DIRS1 group of retransposons.;NF033577, transpos_IS481, IS481 family transposase.;cd09275, RNase_HI_RT_DIRS1, DIRS1 family of RNase HI in long-term repeat retroelements.;NF033546, transpos_IS21, IS21 family transposase.;cd00303, retropepsin_like, Retropepsins; pepsin-like aspartate proteases.;NF033516, transpos_IS3, IS3 fa…	NF033546, transpos_IS21, IS21 family transposase.;NF033577, transpos_IS481, IS481 family transposase.;cd00303, retropepsin_like, Retropepsins; pepsin-like aspartate proteases.;cd03714, RT_DIRS1, RT_DIRS1: Reverse transcriptases (RTs) occurring in the DIRS1 group of retransposons.;cd09275, RNase_HI_RT_DIRS1, DIRS1 family of RNase HI in long-term repeat retroelements.;NF033516, transpos_IS3, IS3 fa…	cd03714, RT_DIRS1, RT_DIRS1: Reverse transcriptases (RTs) occurring in the DIRS1 group of retransposons.;NF033577, transpos_IS481, IS481 family transposase.;cd09275, RNase_HI_RT_DIRS1, DIRS1 family of RNase HI in long-term repeat retroelements.;NF033546, transpos_IS21, IS21 family transposase.;cd00303, retropepsin_like, Retropepsins; pepsin-like aspartate proteases.;NF033516, transpos_IS3, IS3 fa…	cd03714, RT_DIRS1, RT_DIRS1: Reverse transcriptases (RTs) occurring in the DIRS1 group of retransposons.;NF033577, transpos_IS481, IS481 family transposase.;cd09275, RNase_HI_RT_DIRS1, DIRS1 family of RNase HI in long-term repeat retroelements.;NF033546, transpos_IS21, IS21 family transposase.;cd00303, retropepsin_like, Retropepsins; pepsin-like aspartate proteases.;NF033516, transpos_IS3, IS3 fa…	cd01647, RT_LTR, RT_LTR: Reverse transcriptases (RTs) from retrotransposons and retroviruses which have long terminal repeats (LTRs) in their DNA copies but not in their RNA template.;cd09274, RNase_HI_RT_Ty3, Ty3/Gypsy family of RNase HI in long-term repeat retroelements.;pfam17919, RT_RNaseH_2, RNase H-like domain found in reverse transcriptase.;pfam17917, RT_RNaseH, RNase H-like domain found i…	cd01647, RT_LTR, RT_LTR: Reverse transcriptases (RTs) from retrotransposons and retroviruses which have long terminal repeats (LTRs) in their DNA copies but not in their RNA template.;pfam00078, RVT_1, Reverse transcriptase (RNA-dependent DNA polymerase).;cd03715, RT_ZFREV_like, RT_ZFREV_like: A subfamily of reverse transcriptases (RTs) found in sequences similar to the intact endogenous retrovir…
L34658.1 Fusarium oxysporum Skippy virus	8457	1295	1295	144	1367	1367	1367	1422	1367	1367	1295	1295	1367	1367	1369	1369	1367	244	336			cd09274, RNase_HI_RT_Ty3, Ty3/Gypsy family of RNase HI in long-term repeat retroelements.;pfam17917, RT_RNaseH, RNase H-like domain found in reverse transcriptase.	cd01647, RT_LTR, RT_LTR: Reverse transcriptases (RTs) from retrotransposons and retroviruses which have long terminal repeats (LTRs) in their DNA copies but not in their RNA template.;cd09274, RNase_HI_RT_Ty3, Ty3/Gypsy family of RNase HI in long-term repeat retroelements.;pfam17917, RT_RNaseH, RNase H-like domain found in reverse transcriptase.;pfam17919, RT_RNaseH_2, RNase H-like domain found i…							cd01647, RT_LTR, RT_LTR: Reverse transcriptases (RTs) from retrotransposons and retroviruses which have long terminal repeats (LTRs) in their DNA copies but not in their RNA template.;cd09274, RNase_HI_RT_Ty3, Ty3/Gypsy family of RNase HI in long-term repeat retroelements.;pfam17917, RT_RNaseH, RNase H-like domain found in reverse transcriptase.;pfam17919, RT_RNaseH_2, RNase H-like domain found i…						cd01647, RT_LTR, RT_LTR: Reverse transcriptases (RTs) from retrotransposons and retroviruses which have long terminal repeats (LTRs) in their DNA copies but not in their RNA template.;pfam00078, RVT_1, Reverse transcriptase (RNA-dependent DNA polymerase).;cd03715, RT_ZFREV_like, RT_ZFREV_like: A subfamily of reverse transcriptases (RTs) found in sequences similar to the intact endogenous retrovir…	pfam03716, WCCH, WCCH motif.
LC062728.1 Rosellinia necatrix partitivirus 3 D-CP	1969	416	416	401	452	452	452	416	452	452	416	416	452	655	416	416	452	355	416
LC466007.1 lentinula humbra	11563	1977	1977	141	1977	1977	1977	2075	1977	1977	1977	1977	1977	2046	2006	2006	1977	301	340	pfam00946, Mononeg_RNA_pol, Mononegavirales RNA dependent RNA polymerase.;pfam14318, Mononeg_mRNAcap, Mononegavirales mRNA-capping region V.	pfam00946, Mononeg_RNA_pol, Mononegavirales RNA dependent RNA polymerase.;pfam14318, Mononeg_mRNAcap, Mononegavirales mRNA-capping region V.			pfam00946, Mononeg_RNA_pol, Mononegavirales RNA dependent RNA polymerase.;pfam14318, Mononeg_mRNAcap, Mononegavirales mRNA-capping region V.	pfam00946, Mononeg_RNA_pol, Mononegavirales RNA dependent RNA polymerase.;pfam14318, Mononeg_mRNAcap, Mononegavirales mRNA-capping region V.	pfam00946, Mononeg_RNA_pol, Mononegavirales RNA dependent RNA polymerase.;pfam14318, Mononeg_mRNAcap, Mononegavirales mRNA-capping region V.	pfam00946, Mononeg_RNA_pol, Mononegavirales RNA dependent RNA polymerase.;pfam14318, Mononeg_mRNAcap, Mononegavirales mRNA-capping region V.	pfam00946, Mononeg_RNA_pol, Mononegavirales RNA dependent RNA polymerase.;pfam14318, Mononeg_mRNAcap, Mononegavirales mRNA-capping region V.	pfam00946, Mononeg_RNA_pol, Mononegavirales RNA dependent RNA polymerase.;pfam14318, Mononeg_mRNAcap, Mononegavirales mRNA-capping region V.		pfam00946, Mononeg_RNA_pol, Mononegavirales RNA dependent RNA polymerase.;pfam14318, Mononeg_mRNAcap, Mononegavirales mRNA-capping region V.	pfam00946, Mononeg_RNA_pol, Mononegavirales RNA dependent RNA polymerase.;pfam14318, Mononeg_mRNAcap, Mononegavirales mRNA-capping region V.	pfam00946, Mononeg_RNA_pol, Mononegavirales RNA dependent RNA polymerase.;pfam14318, Mononeg_mRNAcap, Mononegavirales mRNA-capping region V.	pfam00946, Mononeg_RNA_pol, Mononegavirales RNA dependent RNA polymerase.;pfam14318, Mononeg_mRNAcap, Mononegavirales mRNA-capping region V.	pfam00946, Mononeg_RNA_pol, Mononegavirales RNA dependent RNA polymerase.;pfam14318, Mononeg_mRNAcap, Mononegavirales mRNA-capping region V.		pfam14318, Mononeg_mRNAcap, Mononegavirales mRNA-capping region V.
M18706.1 Saccharomyces cerevisiaeTy1	5918	1328	1328	173	1372	1372	1372	1381	1372	1372	1328	1328	1372	1372	1346	1346	1372	242	154	cd09272, RNase_HI_RT_Ty1, Ty1/Copia family of RNase HI in long-term repeat retroelements.;pfam07727, RVT_2, Reverse transcriptase (RNA-dependent DNA polymerase).;pfam00665, rve, Integrase core domain.	cd09272, RNase_HI_RT_Ty1, Ty1/Copia family of RNase HI in long-term repeat retroelements.;pfam07727, RVT_2, Reverse transcriptase (RNA-dependent DNA polymerase).;pfam00665, rve, Integrase core domain.		pfam07727, RVT_2, Reverse transcriptase (RNA-dependent DNA polymerase).;cd09272, RNase_HI_RT_Ty1, Ty1/Copia family of RNase HI in long-term repeat retroelements.;pfam00665, rve, Integrase core domain.	cd09272, RNase_HI_RT_Ty1, Ty1/Copia family of RNase HI in long-term repeat retroelements.;pfam07727, RVT_2, Reverse transcriptase (RNA-dependent DNA polymerase).;pfam00665, rve, Integrase core domain.	KOG2588, KOG2588, KOG2588, Predicted DNA-binding protein [Transcription].;NF033516, transpos_IS3, IS3 family transposase.;NF033609, MSCRAMM_ClfA, MSCRAMM family adhesin clumping factor ClfA.;NF033577, transpos_IS481, IS481 family transposase.	cd09272, RNase_HI_RT_Ty1, Ty1/Copia family of RNase HI in long-term repeat retroelements.;pfam07727, RVT_2, Reverse transcriptase (RNA-dependent DNA polymerase).;pfam00665, rve, Integrase core domain.	pfam07727, RVT_2, Reverse transcriptase (RNA-dependent DNA polymerase).;cd09272, RNase_HI_RT_Ty1, Ty1/Copia family of RNase HI in long-term repeat retroelements.;pfam00665, rve, Integrase core domain.	cd09272, RNase_HI_RT_Ty1, Ty1/Copia family of RNase HI in long-term repeat retroelements.;pfam07727, RVT_2, Reverse transcriptase (RNA-dependent DNA polymerase).;pfam00665, rve, Integrase core domain.	cd09272, RNase_HI_RT_Ty1, Ty1/Copia family of RNase HI in long-term repeat retroelements.;pfam07727, RVT_2, Reverse transcriptase (RNA-dependent DNA polymerase).;pfam00665, rve, Integrase core domain.	cd09272, RNase_HI_RT_Ty1, Ty1/Copia family of RNase HI in long-term repeat retroelements.;pfam07727, RVT_2, Reverse transcriptase (RNA-dependent DNA polymerase).;pfam00665, rve, Integrase core domain.	pfam07727, RVT_2, Reverse transcriptase (RNA-dependent DNA polymerase).;cd09272, RNase_HI_RT_Ty1, Ty1/Copia family of RNase HI in long-term repeat retroelements.;pfam00665, rve, Integrase core domain.	pfam07727, RVT_2, Reverse transcriptase (RNA-dependent DNA polymerase).;cd09272, RNase_HI_RT_Ty1, Ty1/Copia family of RNase HI in long-term repeat retroelements.;pfam00665, rve, Integrase core domain.	cd09272, RNase_HI_RT_Ty1, Ty1/Copia family of RNase HI in long-term repeat retroelements.;pfam07727, RVT_2, Reverse transcriptase (RNA-dependent DNA polymerase).;pfam00665, rve, Integrase core domain.	cd09272, RNase_HI_RT_Ty1, Ty1/Copia family of RNase HI in long-term repeat retroelements.;pfam07727, RVT_2, Reverse transcriptase (RNA-dependent DNA polymerase).;pfam00665, rve, Integrase core domain.	NF033609, MSCRAMM_ClfA, MSCRAMM family adhesin clumping factor ClfA.;NF033609, MSCRAMM_ClfA, MSCRAMM family adhesin clumping factor ClfA.;KOG2588, KOG2588, KOG2588, Predicted DNA-binding protein [Transcription].;NF033516, transpos_IS3, IS3 family transposase.;PRK08581, PRK08581, amidase domain-containing protein.
M34549.1 Saccharomyces cerevisiae Ty3 virus	5510	1270	1270	141	1316	1316	1316	1270	1316	1316	1270	1270	1316	1567	1270	1270	1316	266	128	pfam12384, Peptidase_A2B, Ty3 transposon peptidase.;cd01647, RT_LTR, RT_LTR: Reverse transcriptases (RTs) from retrotransposons and retroviruses which have long terminal repeats (LTRs) in their DNA copies but not in their RNA template.;cd09274, RNase_HI_RT_Ty3, Ty3/Gypsy family of RNase HI in long-term repeat retroelements.;pfam00078, RVT_1, Reverse transcriptase (RNA-dependent DNA polymerase).;p…	pfam12384, Peptidase_A2B, Ty3 transposon peptidase.;cd01647, RT_LTR, RT_LTR: Reverse transcriptases (RTs) from retrotransposons and retroviruses which have long terminal repeats (LTRs) in their DNA copies but not in their RNA template.;cd09274, RNase_HI_RT_Ty3, Ty3/Gypsy family of RNase HI in long-term repeat retroelements.;pfam00078, RVT_1, Reverse transcriptase (RNA-dependent DNA polymerase).;p…		pfam12384, Peptidase_A2B, Ty3 transposon peptidase.;cd01647, RT_LTR, RT_LTR: Reverse transcriptases (RTs) from retrotransposons and retroviruses which have long terminal repeats (LTRs) in their DNA copies but not in their RNA template.;pfam00078, RVT_1, Reverse transcriptase (RNA-dependent DNA polymerase).;cd09274, RNase_HI_RT_Ty3, Ty3/Gypsy family of RNase HI in long-term repeat retroelements.;p…	pfam12384, Peptidase_A2B, Ty3 transposon peptidase.;cd01647, RT_LTR, RT_LTR: Reverse transcriptases (RTs) from retrotransposons and retroviruses which have long terminal repeats (LTRs) in their DNA copies but not in their RNA template.;cd09274, RNase_HI_RT_Ty3, Ty3/Gypsy family of RNase HI in long-term repeat retroelements.;pfam00078, RVT_1, Reverse transcriptase (RNA-dependent DNA polymerase).;p…	pfam12384, Peptidase_A2B, Ty3 transposon peptidase.;cd01647, RT_LTR, RT_LTR: Reverse transcriptases (RTs) from retrotransposons and retroviruses which have long terminal repeats (LTRs) in their DNA copies but not in their RNA template.;cd09274, RNase_HI_RT_Ty3, Ty3/Gypsy family of RNase HI in long-term repeat retroelements.;pfam00078, RVT_1, Reverse transcriptase (RNA-dependent DNA polymerase).;p…	pfam12384, Peptidase_A2B, Ty3 transposon peptidase.;cd01647, RT_LTR, RT_LTR: Reverse transcriptases (RTs) from retrotransposons and retroviruses which have long terminal repeats (LTRs) in their DNA copies but not in their RNA template.;cd09274, RNase_HI_RT_Ty3, Ty3/Gypsy family of RNase HI in long-term repeat retroelements.;pfam00078, RVT_1, Reverse transcriptase (RNA-dependent DNA polymerase).;p…	pfam12384, Peptidase_A2B, Ty3 transposon peptidase.;cd01647, RT_LTR, RT_LTR: Reverse transcriptases (RTs) from retrotransposons and retroviruses which have long terminal repeats (LTRs) in their DNA copies but not in their RNA template.;cd09274, RNase_HI_RT_Ty3, Ty3/Gypsy family of RNase HI in long-term repeat retroelements.;pfam00078, RVT_1, Reverse transcriptase (RNA-dependent DNA polymerase).;p…	pfam12384, Peptidase_A2B, Ty3 transposon peptidase.;cd01647, RT_LTR, RT_LTR: Reverse transcriptases (RTs) from retrotransposons and retroviruses which have long terminal repeats (LTRs) in their DNA copies but not in their RNA template.;cd09274, RNase_HI_RT_Ty3, Ty3/Gypsy family of RNase HI in long-term repeat retroelements.;pfam00078, RVT_1, Reverse transcriptase (RNA-dependent DNA polymerase).;p…	pfam12384, Peptidase_A2B, Ty3 transposon peptidase.;cd01647, RT_LTR, RT_LTR: Reverse transcriptases (RTs) from retrotransposons and retroviruses which have long terminal repeats (LTRs) in their DNA copies but not in their RNA template.;cd09274, RNase_HI_RT_Ty3, Ty3/Gypsy family of RNase HI in long-term repeat retroelements.;pfam00078, RVT_1, Reverse transcriptase (RNA-dependent DNA polymerase).;p…	cd03714, RT_DIRS1, RT_DIRS1: Reverse transcriptases (RTs) occurring in the DIRS1 group of retransposons.;cd09275, RNase_HI_RT_DIRS1, DIRS1 family of RNase HI in long-term repeat retroelements.;NF033577, transpos_IS481, IS481 family transposase.	pfam12384, Peptidase_A2B, Ty3 transposon peptidase.;cd01647, RT_LTR, RT_LTR: Reverse transcriptases (RTs) from retrotransposons and retroviruses which have long terminal repeats (LTRs) in their DNA copies but not in their RNA template.;cd09274, RNase_HI_RT_Ty3, Ty3/Gypsy family of RNase HI in long-term repeat retroelements.;pfam00078, RVT_1, Reverse transcriptase (RNA-dependent DNA polymerase).;p…	pfam12384, Peptidase_A2B, Ty3 transposon peptidase.;cd01647, RT_LTR, RT_LTR: Reverse transcriptases (RTs) from retrotransposons and retroviruses which have long terminal repeats (LTRs) in their DNA copies but not in their RNA template.;cd09274, RNase_HI_RT_Ty3, Ty3/Gypsy family of RNase HI in long-term repeat retroelements.;pfam00078, RVT_1, Reverse transcriptase (RNA-dependent DNA polymerase).;p…	pfam12384, Peptidase_A2B, Ty3 transposon peptidase.;cd01647, RT_LTR, RT_LTR: Reverse transcriptases (RTs) from retrotransposons and retroviruses which have long terminal repeats (LTRs) in their DNA copies but not in their RNA template.;cd09274, RNase_HI_RT_Ty3, Ty3/Gypsy family of RNase HI in long-term repeat retroelements.;pfam00078, RVT_1, Reverse transcriptase (RNA-dependent DNA polymerase).;p…	pfam12384, Peptidase_A2B, Ty3 transposon peptidase.;cd01647, RT_LTR, RT_LTR: Reverse transcriptases (RTs) from retrotransposons and retroviruses which have long terminal repeats (LTRs) in their DNA copies but not in their RNA template.;cd09274, RNase_HI_RT_Ty3, Ty3/Gypsy family of RNase HI in long-term repeat retroelements.;pfam00078, RVT_1, Reverse transcriptase (RNA-dependent DNA polymerase).;p…	pfam12384, Peptidase_A2B, Ty3 transposon peptidase.;cd01647, RT_LTR, RT_LTR: Reverse transcriptases (RTs) from retrotransposons and retroviruses which have long terminal repeats (LTRs) in their DNA copies but not in their RNA template.;cd09274, RNase_HI_RT_Ty3, Ty3/Gypsy family of RNase HI in long-term repeat retroelements.;pfam00078, RVT_1, Reverse transcriptase (RNA-dependent DNA polymerase).;p…	cd01647, RT_LTR, RT_LTR: Reverse transcriptases (RTs) from retrotransposons and retroviruses which have long terminal repeats (LTRs) in their DNA copies but not in their RNA template.;pfam00078, RVT_1, Reverse transcriptase (RNA-dependent DNA polymerase).;cd03715, RT_ZFREV_like, RT_ZFREV_like: A subfamily of reverse transcriptases (RTs) found in sequences similar to the intact endogenous retrovir…
M38526.1 S.pombe retrotransposon Tf1	4941	1340	1340	139	1382	1382	1382	1388	1382	1382	1340	1340	1382	1504	1340	1340	1382	205	80	pfam12382, Peptidase_A2E, Retrotransposon peptidase.;cd01647, RT_LTR, RT_LTR: Reverse transcriptases (RTs) from retrotransposons and retroviruses which have long terminal repeats (LTRs) in their DNA copies but not in their RNA template.;cd09274, RNase_HI_RT_Ty3, Ty3/Gypsy family of RNase HI in long-term repeat retroelements.;pfam17919, RT_RNaseH_2, RNase H-like domain found in reverse transcripta…	pfam12382, Peptidase_A2E, Retrotransposon peptidase.;cd01647, RT_LTR, RT_LTR: Reverse transcriptases (RTs) from retrotransposons and retroviruses which have long terminal repeats (LTRs) in their DNA copies but not in their RNA template.;cd09274, RNase_HI_RT_Ty3, Ty3/Gypsy family of RNase HI in long-term repeat retroelements.;pfam17919, RT_RNaseH_2, RNase H-like domain found in reverse transcripta…		cd01647, RT_LTR, RT_LTR: Reverse transcriptases (RTs) from retrotransposons and retroviruses which have long terminal repeats (LTRs) in their DNA copies but not in their RNA template.;cd09274, RNase_HI_RT_Ty3, Ty3/Gypsy family of RNase HI in long-term repeat retroelements.;pfam17919, RT_RNaseH_2, RNase H-like domain found in reverse transcriptase.;pfam17917, RT_RNaseH, RNase H-like domain found i…	pfam12382, Peptidase_A2E, Retrotransposon peptidase.;cd01647, RT_LTR, RT_LTR: Reverse transcriptases (RTs) from retrotransposons and retroviruses which have long terminal repeats (LTRs) in their DNA copies but not in their RNA template.;cd09274, RNase_HI_RT_Ty3, Ty3/Gypsy family of RNase HI in long-term repeat retroelements.;pfam17919, RT_RNaseH_2, RNase H-like domain found in reverse transcripta…	cd03714, RT_DIRS1, RT_DIRS1: Reverse transcriptases (RTs) occurring in the DIRS1 group of retransposons.;NF033577, transpos_IS481, IS481 family transposase.;cd09275, RNase_HI_RT_DIRS1, DIRS1 family of RNase HI in long-term repeat retroelements.;NF033546, transpos_IS21, IS21 family transposase.;NF033516, transpos_IS3, IS3 family transposase.;cd00303, retropepsin_like, Retropepsins; pepsin-like asp…	pfam12382, Peptidase_A2E, Retrotransposon peptidase.;cd01647, RT_LTR, RT_LTR: Reverse transcriptases (RTs) from retrotransposons and retroviruses which have long terminal repeats (LTRs) in their DNA copies but not in their RNA template.;cd09274, RNase_HI_RT_Ty3, Ty3/Gypsy family of RNase HI in long-term repeat retroelements.;pfam17919, RT_RNaseH_2, RNase H-like domain found in reverse transcripta…	cd01647, RT_LTR, RT_LTR: Reverse transcriptases (RTs) from retrotransposons and retroviruses which have long terminal repeats (LTRs) in their DNA copies but not in their RNA template.;cd09274, RNase_HI_RT_Ty3, Ty3/Gypsy family of RNase HI in long-term repeat retroelements.;pfam17919, RT_RNaseH_2, RNase H-like domain found in reverse transcriptase.;pfam17917, RT_RNaseH, RNase H-like domain found i…	pfam12382, Peptidase_A2E, Retrotransposon peptidase.;cd01647, RT_LTR, RT_LTR: Reverse transcriptases (RTs) from retrotransposons and retroviruses which have long terminal repeats (LTRs) in their DNA copies but not in their RNA template.;cd09274, RNase_HI_RT_Ty3, Ty3/Gypsy family of RNase HI in long-term repeat retroelements.;pfam17919, RT_RNaseH_2, RNase H-like domain found in reverse transcripta…	pfam12382, Peptidase_A2E, Retrotransposon peptidase.;cd01647, RT_LTR, RT_LTR: Reverse transcriptases (RTs) from retrotransposons and retroviruses which have long terminal repeats (LTRs) in their DNA copies but not in their RNA template.;cd09274, RNase_HI_RT_Ty3, Ty3/Gypsy family of RNase HI in long-term repeat retroelements.;pfam17919, RT_RNaseH_2, RNase H-like domain found in reverse transcripta…	pfam12382, Peptidase_A2E, Retrotransposon peptidase.;cd01647, RT_LTR, RT_LTR: Reverse transcriptases (RTs) from retrotransposons and retroviruses which have long terminal repeats (LTRs) in their DNA copies but not in their RNA template.;cd09274, RNase_HI_RT_Ty3, Ty3/Gypsy family of RNase HI in long-term repeat retroelements.;pfam17919, RT_RNaseH_2, RNase H-like domain found in reverse transcripta…	cd01647, RT_LTR, RT_LTR: Reverse transcriptases (RTs) from retrotransposons and retroviruses which have long terminal repeats (LTRs) in their DNA copies but not in their RNA template.;cd09274, RNase_HI_RT_Ty3, Ty3/Gypsy family of RNase HI in long-term repeat retroelements.;pfam17919, RT_RNaseH_2, RNase H-like domain found in reverse transcriptase.;pfam17917, RT_RNaseH, RNase H-like domain found i…	cd01647, RT_LTR, RT_LTR: Reverse transcriptases (RTs) from retrotransposons and retroviruses which have long terminal repeats (LTRs) in their DNA copies but not in their RNA template.;cd09274, RNase_HI_RT_Ty3, Ty3/Gypsy family of RNase HI in long-term repeat retroelements.;pfam17919, RT_RNaseH_2, RNase H-like domain found in reverse transcriptase.;pfam17917, RT_RNaseH, RNase H-like domain found i…	pfam12382, Peptidase_A2E, Retrotransposon peptidase.;cd01647, RT_LTR, RT_LTR: Reverse transcriptases (RTs) from retrotransposons and retroviruses which have long terminal repeats (LTRs) in their DNA copies but not in their RNA template.;cd09274, RNase_HI_RT_Ty3, Ty3/Gypsy family of RNase HI in long-term repeat retroelements.;pfam17919, RT_RNaseH_2, RNase H-like domain found in reverse transcripta…	pfam12382, Peptidase_A2E, Retrotransposon peptidase.;cd01647, RT_LTR, RT_LTR: Reverse transcriptases (RTs) from retrotransposons and retroviruses which have long terminal repeats (LTRs) in their DNA copies but not in their RNA template.;cd09274, RNase_HI_RT_Ty3, Ty3/Gypsy family of RNase HI in long-term repeat retroelements.;pfam17919, RT_RNaseH_2, RNase H-like domain found in reverse transcripta…	cd03714, RT_DIRS1, RT_DIRS1: Reverse transcriptases (RTs) occurring in the DIRS1 group of retransposons.;NF033577, transpos_IS481, IS481 family transposase.;NF033546, transpos_IS21, IS21 family transposase.;NF033516, transpos_IS3, IS3 family transposase.;cd09275, RNase_HI_RT_DIRS1, DIRS1 family of RNase HI in long-term repeat retroelements.;cd00303, retropepsin_like, Retropepsins; pepsin-like asp…	cd01647, RT_LTR, RT_LTR: Reverse transcriptases (RTs) from retrotransposons and retroviruses which have long terminal repeats (LTRs) in their DNA copies but not in their RNA template.;pfam00078, RVT_1, Reverse transcriptase (RNA-dependent DNA polymerase).;cd01645, RT_Rtv, RT_Rtv: Reverse transcriptases (RTs) from retroviruses (Rtvs).;cd03715, RT_ZFREV_like, RT_ZFREV_like: A subfamily of reverse t…
M94164.1 S.cerevisciae TY4	6727	1447	1447	185	1447	1447	1447	1528	1447	1447	1447	1447	1447	1544	1455	1455	1447	172	118	NF033577, transpos_IS481, IS481 family transposase.;cd06222, RNase_H_like, Ribonuclease H-like superfamily, including RNase H, HI, HII, HIII, and RNase-like domain IV of spliceosomal protein Prp8.	NF033577, transpos_IS481, IS481 family transposase.;cd06222, RNase_H_like, Ribonuclease H-like superfamily, including RNase H, HI, HII, HIII, and RNase-like domain IV of spliceosomal protein Prp8.			NF033577, transpos_IS481, IS481 family transposase.;cd06222, RNase_H_like, Ribonuclease H-like superfamily, including RNase H, HI, HII, HIII, and RNase-like domain IV of spliceosomal protein Prp8.	pfam07727, RVT_2, Reverse transcriptase (RNA-dependent DNA polymerase).;cd09272, RNase_HI_RT_Ty1, Ty1/Copia family of RNase HI in long-term repeat retroelements.;pfam00665, rve, Integrase core domain.	NF033577, transpos_IS481, IS481 family transposase.;cd06222, RNase_H_like, Ribonuclease H-like superfamily, including RNase H, HI, HII, HIII, and RNase-like domain IV of spliceosomal protein Prp8.	cd09276, Rnase_HI_RT_non_LTR, non-LTR RNase HI domain of reverse transcriptases.	NF033577, transpos_IS481, IS481 family transposase.;cd06222, RNase_H_like, Ribonuclease H-like superfamily, including RNase H, HI, HII, HIII, and RNase-like domain IV of spliceosomal protein Prp8.	NF033577, transpos_IS481, IS481 family transposase.;cd06222, RNase_H_like, Ribonuclease H-like superfamily, including RNase H, HI, HII, HIII, and RNase-like domain IV of spliceosomal protein Prp8.	NF033577, transpos_IS481, IS481 family transposase.;cd06222, RNase_H_like, Ribonuclease H-like superfamily, including RNase H, HI, HII, HIII, and RNase-like domain IV of spliceosomal protein Prp8.		cd09276, Rnase_HI_RT_non_LTR, non-LTR RNase HI domain of reverse transcriptases.	NF033577, transpos_IS481, IS481 family transposase.;cd06222, RNase_H_like, Ribonuclease H-like superfamily, including RNase H, HI, HII, HIII, and RNase-like domain IV of spliceosomal protein Prp8.	NF033577, transpos_IS481, IS481 family transposase.;cd06222, RNase_H_like, Ribonuclease H-like superfamily, including RNase H, HI, HII, HIII, and RNase-like domain IV of spliceosomal protein Prp8.	pfam07727, RVT_2, Reverse transcriptase (RNA-dependent DNA polymerase).;cd09272, RNase_HI_RT_Ty1, Ty1/Copia family of RNase HI in long-term repeat retroelements.;pfam00665, rve, Integrase core domain.	pfam07727, RVT_2, Reverse transcriptase (RNA-dependent DNA polymerase).
MF045841.1 Aspergillus thermomutatus chrysovirus 1	3589	1142	1142	418	1142	1142	1142	1185	1142	1142	1142	1142	1142	1168	1165	1165	1142	307	500	pfam02123, RdRP_4, Viral RNA-directed RNA-polymerase.	pfam02123, RdRP_4, Viral RNA-directed RNA-polymerase.		pfam02123, RdRP_4, Viral RNA-directed RNA-polymerase.	pfam02123, RdRP_4, Viral RNA-directed RNA-polymerase.	pfam02123, RdRP_4, Viral RNA-directed RNA-polymerase.	pfam02123, RdRP_4, Viral RNA-directed RNA-polymerase.	pfam02123, RdRP_4, Viral RNA-directed RNA-polymerase.	pfam02123, RdRP_4, Viral RNA-directed RNA-polymerase.	pfam02123, RdRP_4, Viral RNA-directed RNA-polymerase.	pfam02123, RdRP_4, Viral RNA-directed RNA-polymerase.	pfam02123, RdRP_4, Viral RNA-directed RNA-polymerase.	pfam02123, RdRP_4, Viral RNA-directed RNA-polymerase.	pfam02123, RdRP_4, Viral RNA-directed RNA-polymerase.	pfam02123, RdRP_4, Viral RNA-directed RNA-polymerase.	pfam02123, RdRP_4, Viral RNA-directed RNA-polymerase.		pfam02123, RdRP_4, Viral RNA-directed RNA-polymerase.
MG566085.1 Heterobasidion partitivirus 20	2004	620	620	304	632	632	632	656	632	632	620	620	632	632	641	641	632	200	487	pfam00680, RdRP_1, RNA dependent RNA polymerase.	pfam00680, RdRP_1, RNA dependent RNA polymerase.			pfam00680, RdRP_1, RNA dependent RNA polymerase.	pfam00680, RdRP_1, RNA dependent RNA polymerase.	pfam00680, RdRP_1, RNA dependent RNA polymerase.	pfam00680, RdRP_1, RNA dependent RNA polymerase.	pfam00680, RdRP_1, RNA dependent RNA polymerase.	pfam00680, RdRP_1, RNA dependent RNA polymerase.	pfam00680, RdRP_1, RNA dependent RNA polymerase.	pfam00680, RdRP_1, RNA dependent RNA polymerase.	pfam00680, RdRP_1, RNA dependent RNA polymerase.	pfam00680, RdRP_1, RNA dependent RNA polymerase.	pfam00680, RdRP_1, RNA dependent RNA polymerase.	pfam00680, RdRP_1, RNA dependent RNA polymerase.		pfam00680, RdRP_1, RNA dependent RNA polymerase.
MG887748.1 Penicillium brevicompactum ssRNA virus 1	3149	542	542	108	542	542	542	840	542	542	542	542	542	742	829	829	542	238	272	pfam00998, RdRP_3, Viral RNA dependent RNA polymerase.;cd01699, RNA_dep_RNAP, RNA_dep_RNAP: RNA-dependent RNA polymerase (RdRp) is an essential protein encoded in the genomes of all RNA containing viruses with no DNA stage.	pfam00998, RdRP_3, Viral RNA dependent RNA polymerase.;cd01699, RNA_dep_RNAP, RNA_dep_RNAP: RNA-dependent RNA polymerase (RdRp) is an essential protein encoded in the genomes of all RNA containing viruses with no DNA stage.		pfam00998, RdRP_3, Viral RNA dependent RNA polymerase.;cd01699, RNA_dep_RNAP, RNA_dep_RNAP: RNA-dependent RNA polymerase (RdRp) is an essential protein encoded in the genomes of all RNA containing viruses with no DNA stage.	pfam00998, RdRP_3, Viral RNA dependent RNA polymerase.;cd01699, RNA_dep_RNAP, RNA_dep_RNAP: RNA-dependent RNA polymerase (RdRp) is an essential protein encoded in the genomes of all RNA containing viruses with no DNA stage.		pfam00998, RdRP_3, Viral RNA dependent RNA polymerase.;cd01699, RNA_dep_RNAP, RNA_dep_RNAP: RNA-dependent RNA polymerase (RdRp) is an essential protein encoded in the genomes of all RNA containing viruses with no DNA stage.	pfam00998, RdRP_3, Viral RNA dependent RNA polymerase.;cd01699, RNA_dep_RNAP, RNA_dep_RNAP: RNA-dependent RNA polymerase (RdRp) is an essential protein encoded in the genomes of all RNA containing viruses with no DNA stage.	pfam00998, RdRP_3, Viral RNA dependent RNA polymerase.;cd01699, RNA_dep_RNAP, RNA_dep_RNAP: RNA-dependent RNA polymerase (RdRp) is an essential protein encoded in the genomes of all RNA containing viruses with no DNA stage.	pfam00998, RdRP_3, Viral RNA dependent RNA polymerase.;cd01699, RNA_dep_RNAP, RNA_dep_RNAP: RNA-dependent RNA polymerase (RdRp) is an essential protein encoded in the genomes of all RNA containing viruses with no DNA stage.	pfam00998, RdRP_3, Viral RNA dependent RNA polymerase.;cd01699, RNA_dep_RNAP, RNA_dep_RNAP: RNA-dependent RNA polymerase (RdRp) is an essential protein encoded in the genomes of all RNA containing viruses with no DNA stage.	pfam00998, RdRP_3, Viral RNA dependent RNA polymerase.;cd01699, RNA_dep_RNAP, RNA_dep_RNAP: RNA-dependent RNA polymerase (RdRp) is an essential protein encoded in the genomes of all RNA containing viruses with no DNA stage.		pfam00998, RdRP_3, Viral RNA dependent RNA polymerase.;cd01699, RNA_dep_RNAP, RNA_dep_RNAP: RNA-dependent RNA polymerase (RdRp) is an essential protein encoded in the genomes of all RNA containing viruses with no DNA stage.	pfam00998, RdRP_3, Viral RNA dependent RNA polymerase.;cd01699, RNA_dep_RNAP, RNA_dep_RNAP: RNA-dependent RNA polymerase (RdRp) is an essential protein encoded in the genomes of all RNA containing viruses with no DNA stage.		pfam00998, RdRP_3, Viral RNA dependent RNA polymerase.;cd01699, RNA_dep_RNAP, RNA_dep_RNAP: RNA-dependent RNA polymerase (RdRp) is an essential protein encoded in the genomes of all RNA containing viruses with no DNA stage.
MG887750.1 Penicillum brevicompactum polymycovirus 1	2400	777	777	258	777	777	777	800	777	777	777	777	777	779	778	778	777	120	234	cd01699, RNA_dep_RNAP, RNA_dep_RNAP: RNA-dependent RNA polymerase (RdRp) is an essential protein encoded in the genomes of all RNA containing viruses with no DNA stage.;pfam00680, RdRP_1, RNA dependent RNA polymerase.	cd01699, RNA_dep_RNAP, RNA_dep_RNAP: RNA-dependent RNA polymerase (RdRp) is an essential protein encoded in the genomes of all RNA containing viruses with no DNA stage.;pfam00680, RdRP_1, RNA dependent RNA polymerase.		cd01699, RNA_dep_RNAP, RNA_dep_RNAP: RNA-dependent RNA polymerase (RdRp) is an essential protein encoded in the genomes of all RNA containing viruses with no DNA stage.;pfam00680, RdRP_1, RNA dependent RNA polymerase.	cd01699, RNA_dep_RNAP, RNA_dep_RNAP: RNA-dependent RNA polymerase (RdRp) is an essential protein encoded in the genomes of all RNA containing viruses with no DNA stage.;pfam00680, RdRP_1, RNA dependent RNA polymerase.	cd01699, RNA_dep_RNAP, RNA_dep_RNAP: RNA-dependent RNA polymerase (RdRp) is an essential protein encoded in the genomes of all RNA containing viruses with no DNA stage.;pfam00680, RdRP_1, RNA dependent RNA polymerase.	cd01699, RNA_dep_RNAP, RNA_dep_RNAP: RNA-dependent RNA polymerase (RdRp) is an essential protein encoded in the genomes of all RNA containing viruses with no DNA stage.;pfam00680, RdRP_1, RNA dependent RNA polymerase.	cd01699, RNA_dep_RNAP, RNA_dep_RNAP: RNA-dependent RNA polymerase (RdRp) is an essential protein encoded in the genomes of all RNA containing viruses with no DNA stage.;pfam00680, RdRP_1, RNA dependent RNA polymerase.	cd01699, RNA_dep_RNAP, RNA_dep_RNAP: RNA-dependent RNA polymerase (RdRp) is an essential protein encoded in the genomes of all RNA containing viruses with no DNA stage.;pfam00680, RdRP_1, RNA dependent RNA polymerase.	cd01699, RNA_dep_RNAP, RNA_dep_RNAP: RNA-dependent RNA polymerase (RdRp) is an essential protein encoded in the genomes of all RNA containing viruses with no DNA stage.;pfam00680, RdRP_1, RNA dependent RNA polymerase.		cd01699, RNA_dep_RNAP, RNA_dep_RNAP: RNA-dependent RNA polymerase (RdRp) is an essential protein encoded in the genomes of all RNA containing viruses with no DNA stage.;pfam00680, RdRP_1, RNA dependent RNA polymerase.	cd01699, RNA_dep_RNAP, RNA_dep_RNAP: RNA-dependent RNA polymerase (RdRp) is an essential protein encoded in the genomes of all RNA containing viruses with no DNA stage.;pfam00680, RdRP_1, RNA dependent RNA polymerase.	cd01699, RNA_dep_RNAP, RNA_dep_RNAP: RNA-dependent RNA polymerase (RdRp) is an essential protein encoded in the genomes of all RNA containing viruses with no DNA stage.;pfam00680, RdRP_1, RNA dependent RNA polymerase.	cd01699, RNA_dep_RNAP, RNA_dep_RNAP: RNA-dependent RNA polymerase (RdRp) is an essential protein encoded in the genomes of all RNA containing viruses with no DNA stage.;pfam00680, RdRP_1, RNA dependent RNA polymerase.	cd01699, RNA_dep_RNAP, RNA_dep_RNAP: RNA-dependent RNA polymerase (RdRp) is an essential protein encoded in the genomes of all RNA containing viruses with no DNA stage.;pfam00680, RdRP_1, RNA dependent RNA polymerase.
MG887754.1 Aspergillus spelaeus polymycovirus 1	2384	771	771	207	771	771	771	794	771	771	771	771	771	794	794	794	771	425	670	cd01699, RNA_dep_RNAP, RNA_dep_RNAP: RNA-dependent RNA polymerase (RdRp) is an essential protein encoded in the genomes of all RNA containing viruses with no DNA stage.;pfam00680, RdRP_1, RNA dependent RNA polymerase.	cd01699, RNA_dep_RNAP, RNA_dep_RNAP: RNA-dependent RNA polymerase (RdRp) is an essential protein encoded in the genomes of all RNA containing viruses with no DNA stage.;pfam00680, RdRP_1, RNA dependent RNA polymerase.			cd01699, RNA_dep_RNAP, RNA_dep_RNAP: RNA-dependent RNA polymerase (RdRp) is an essential protein encoded in the genomes of all RNA containing viruses with no DNA stage.;pfam00680, RdRP_1, RNA dependent RNA polymerase.	cd01699, RNA_dep_RNAP, RNA_dep_RNAP: RNA-dependent RNA polymerase (RdRp) is an essential protein encoded in the genomes of all RNA containing viruses with no DNA stage.;pfam00680, RdRP_1, RNA dependent RNA polymerase.	cd01699, RNA_dep_RNAP, RNA_dep_RNAP: RNA-dependent RNA polymerase (RdRp) is an essential protein encoded in the genomes of all RNA containing viruses with no DNA stage.;pfam00680, RdRP_1, RNA dependent RNA polymerase.	cd01699, RNA_dep_RNAP, RNA_dep_RNAP: RNA-dependent RNA polymerase (RdRp) is an essential protein encoded in the genomes of all RNA containing viruses with no DNA stage.;pfam00680, RdRP_1, RNA dependent RNA polymerase.	cd01699, RNA_dep_RNAP, RNA_dep_RNAP: RNA-dependent RNA polymerase (RdRp) is an essential protein encoded in the genomes of all RNA containing viruses with no DNA stage.;pfam00680, RdRP_1, RNA dependent RNA polymerase.	cd01699, RNA_dep_RNAP, RNA_dep_RNAP: RNA-dependent RNA polymerase (RdRp) is an essential protein encoded in the genomes of all RNA containing viruses with no DNA stage.;pfam00680, RdRP_1, RNA dependent RNA polymerase.	pfam00680, RdRP_1, RNA dependent RNA polymerase.;cd01699, RNA_dep_RNAP, RNA_dep_RNAP: RNA-dependent RNA polymerase (RdRp) is an essential protein encoded in the genomes of all RNA containing viruses with no DNA stage.	cd01699, RNA_dep_RNAP, RNA_dep_RNAP: RNA-dependent RNA polymerase (RdRp) is an essential protein encoded in the genomes of all RNA containing viruses with no DNA stage.		cd01699, RNA_dep_RNAP, RNA_dep_RNAP: RNA-dependent RNA polymerase (RdRp) is an essential protein encoded in the genomes of all RNA containing viruses with no DNA stage.;pfam00680, RdRP_1, RNA dependent RNA polymerase.	cd01699, RNA_dep_RNAP, RNA_dep_RNAP: RNA-dependent RNA polymerase (RdRp) is an essential protein encoded in the genomes of all RNA containing viruses with no DNA stage.;pfam00680, RdRP_1, RNA dependent RNA polymerase.	cd01699, RNA_dep_RNAP, RNA_dep_RNAP: RNA-dependent RNA polymerase (RdRp) is an essential protein encoded in the genomes of all RNA containing viruses with no DNA stage.;pfam00680, RdRP_1, RNA dependent RNA polymerase.		cd01699, RNA_dep_RNAP, RNA_dep_RNAP: RNA-dependent RNA polymerase (RdRp) is an essential protein encoded in the genomes of all RNA containing viruses with no DNA stage.;pfam00680, RdRP_1, RNA dependent RNA polymerase.
MK468678.1 Heterobasidion RNA virus 6	1859	419	419	115	475	475	475	545	475	475	419	419	475	477	419	419	475	411	249
MK507792.1 Rhizoctonia solani alphavirus-like 2	3396	1131	1131	395	1131	1131	1131	1131	1131	1131	1131	1131	1131	1131	1131	1131	1131	315	519	pfam00978, RdRP_2, RNA dependent RNA polymerase.	pfam00978, RdRP_2, RNA dependent RNA polymerase.		pfam00978, RdRP_2, RNA dependent RNA polymerase.	pfam00978, RdRP_2, RNA dependent RNA polymerase.	pfam00978, RdRP_2, RNA dependent RNA polymerase.	pfam00978, RdRP_2, RNA dependent RNA polymerase.	pfam00978, RdRP_2, RNA dependent RNA polymerase.	pfam00978, RdRP_2, RNA dependent RNA polymerase.	pfam00978, RdRP_2, RNA dependent RNA polymerase.		pfam00978, RdRP_2, RNA dependent RNA polymerase.	pfam00978, RdRP_2, RNA dependent RNA polymerase.	pfam00978, RdRP_2, RNA dependent RNA polymerase.	pfam00978, RdRP_2, RNA dependent RNA polymerase.	pfam00978, RdRP_2, RNA dependent RNA polymerase.
MK530703.1 Sclerotinia sclerotiorum botybirnavirus 3	6212	1904	1904	176	1938	1938	1938	1939	1938	1938	1904	1904	1938	1938	1927	1927	1938	324	650				pfam02123, RdRP_4, Viral RNA-directed RNA-polymerase.												pfam02123, RdRP_4, Viral RNA-directed RNA-polymerase.;pfam00680, RdRP_1, RNA dependent RNA polymerase.
MK530705.1 Sclerotinia sclerotiorum mycotymovirus 1	6414	2046	2046	214	2046	2046	2046	2056	2046	2046	2046	2046	2046	2120	2046	2046	2046	202	654	pfam01660, Vmethyltransf, Viral methyltransferase.;pfam01443, Viral_helicase1, Viral (Superfamily 1) RNA helicase.	pfam01660, Vmethyltransf, Viral methyltransferase.;pfam01443, Viral_helicase1, Viral (Superfamily 1) RNA helicase.		pfam01443, Viral_helicase1, Viral (Superfamily 1) RNA helicase.;pfam01660, Vmethyltransf, Viral methyltransferase.	pfam01660, Vmethyltransf, Viral methyltransferase.;pfam01443, Viral_helicase1, Viral (Superfamily 1) RNA helicase.	pfam01660, Vmethyltransf, Viral methyltransferase.;pfam01443, Viral_helicase1, Viral (Superfamily 1) RNA helicase.	pfam01660, Vmethyltransf, Viral methyltransferase.;pfam01443, Viral_helicase1, Viral (Superfamily 1) RNA helicase.		pfam01660, Vmethyltransf, Viral methyltransferase.;pfam01443, Viral_helicase1, Viral (Superfamily 1) RNA helicase.	pfam01660, Vmethyltransf, Viral methyltransferase.;pfam01443, Viral_helicase1, Viral (Superfamily 1) RNA helicase.	pfam01660, Vmethyltransf, Viral methyltransferase.;pfam01443, Viral_helicase1, Viral (Superfamily 1) RNA helicase.	pfam01660, Vmethyltransf, Viral methyltransferase.;pfam01443, Viral_helicase1, Viral (Superfamily 1) RNA helicase.		pfam01660, Vmethyltransf, Viral methyltransferase.;pfam01443, Viral_helicase1, Viral (Superfamily 1) RNA helicase.	pfam01660, Vmethyltransf, Viral methyltransferase.;pfam01443, Viral_helicase1, Viral (Superfamily 1) RNA helicase.	pfam01660, Vmethyltransf, Viral methyltransferase.;pfam01443, Viral_helicase1, Viral (Superfamily 1) RNA helicase.;pfam00978, RdRP_2, RNA dependent RNA polymerase.
MK584812.1 Coniothyrium diplodiella chrysovirus 1	3625	1143	1143	241	1143	1143	1143	1201	1143	1143	1143	1143	1143	1190	1154	1154	1143	310	257	pfam02123, RdRP_4, Viral RNA-directed RNA-polymerase.	pfam02123, RdRP_4, Viral RNA-directed RNA-polymerase.		pfam02123, RdRP_4, Viral RNA-directed RNA-polymerase.	pfam02123, RdRP_4, Viral RNA-directed RNA-polymerase.	pfam02123, RdRP_4, Viral RNA-directed RNA-polymerase.	pfam02123, RdRP_4, Viral RNA-directed RNA-polymerase.	pfam02123, RdRP_4, Viral RNA-directed RNA-polymerase.	pfam02123, RdRP_4, Viral RNA-directed RNA-polymerase.	pfam02123, RdRP_4, Viral RNA-directed RNA-polymerase.	pfam02123, RdRP_4, Viral RNA-directed RNA-polymerase.	pfam02123, RdRP_4, Viral RNA-directed RNA-polymerase.	pfam02123, RdRP_4, Viral RNA-directed RNA-polymerase.	pfam02123, RdRP_4, Viral RNA-directed RNA-polymerase.	pfam02123, RdRP_4, Viral RNA-directed RNA-polymerase.	pfam02123, RdRP_4, Viral RNA-directed RNA-polymerase.
MK584816.1 Neofusicoccum parvum chrysovirus 1	3461	1142	1142	279	1142	1142	1142	1153	1142	1142	1142	1142	1142	1142	1152	1152	1142	289	492	pfam02123, RdRP_4, Viral RNA-directed RNA-polymerase.	pfam02123, RdRP_4, Viral RNA-directed RNA-polymerase.		pfam02123, RdRP_4, Viral RNA-directed RNA-polymerase.	pfam02123, RdRP_4, Viral RNA-directed RNA-polymerase.	pfam02123, RdRP_4, Viral RNA-directed RNA-polymerase.	pfam02123, RdRP_4, Viral RNA-directed RNA-polymerase.	pfam02123, RdRP_4, Viral RNA-directed RNA-polymerase.	pfam02123, RdRP_4, Viral RNA-directed RNA-polymerase.	pfam02123, RdRP_4, Viral RNA-directed RNA-polymerase.		pfam02123, RdRP_4, Viral RNA-directed RNA-polymerase.	pfam02123, RdRP_4, Viral RNA-directed RNA-polymerase.	pfam02123, RdRP_4, Viral RNA-directed RNA-polymerase.	pfam02123, RdRP_4, Viral RNA-directed RNA-polymerase.	pfam02123, RdRP_4, Viral RNA-directed RNA-polymerase.
MK584820.1 Penicillium miczynskii ARN virus 1	2891	619	619	109	701	701	701	664	701	701	619	619	701	701	640	640	701	202	237	pfam00680, RdRP_1, RNA dependent RNA polymerase.;cd01699, RNA_dep_RNAP, RNA_dep_RNAP: RNA-dependent RNA polymerase (RdRp) is an essential protein encoded in the genomes of all RNA containing viruses with no DNA stage.	pfam00680, RdRP_1, RNA dependent RNA polymerase.;cd01699, RNA_dep_RNAP, RNA_dep_RNAP: RNA-dependent RNA polymerase (RdRp) is an essential protein encoded in the genomes of all RNA containing viruses with no DNA stage.		pfam00680, RdRP_1, RNA dependent RNA polymerase.;cd01699, RNA_dep_RNAP, RNA_dep_RNAP: RNA-dependent RNA polymerase (RdRp) is an essential protein encoded in the genomes of all RNA containing viruses with no DNA stage.	pfam00680, RdRP_1, RNA dependent RNA polymerase.;cd01699, RNA_dep_RNAP, RNA_dep_RNAP: RNA-dependent RNA polymerase (RdRp) is an essential protein encoded in the genomes of all RNA containing viruses with no DNA stage.	pfam00680, RdRP_1, RNA dependent RNA polymerase.;cd01699, RNA_dep_RNAP, RNA_dep_RNAP: RNA-dependent RNA polymerase (RdRp) is an essential protein encoded in the genomes of all RNA containing viruses with no DNA stage.	pfam00680, RdRP_1, RNA dependent RNA polymerase.;cd01699, RNA_dep_RNAP, RNA_dep_RNAP: RNA-dependent RNA polymerase (RdRp) is an essential protein encoded in the genomes of all RNA containing viruses with no DNA stage.	pfam00680, RdRP_1, RNA dependent RNA polymerase.;cd01699, RNA_dep_RNAP, RNA_dep_RNAP: RNA-dependent RNA polymerase (RdRp) is an essential protein encoded in the genomes of all RNA containing viruses with no DNA stage.	pfam00680, RdRP_1, RNA dependent RNA polymerase.;cd01699, RNA_dep_RNAP, RNA_dep_RNAP: RNA-dependent RNA polymerase (RdRp) is an essential protein encoded in the genomes of all RNA containing viruses with no DNA stage.	pfam00680, RdRP_1, RNA dependent RNA polymerase.;cd01699, RNA_dep_RNAP, RNA_dep_RNAP: RNA-dependent RNA polymerase (RdRp) is an essential protein encoded in the genomes of all RNA containing viruses with no DNA stage.		pfam00680, RdRP_1, RNA dependent RNA polymerase.;cd01699, RNA_dep_RNAP, RNA_dep_RNAP: RNA-dependent RNA polymerase (RdRp) is an essential protein encoded in the genomes of all RNA containing viruses with no DNA stage.	pfam00680, RdRP_1, RNA dependent RNA polymerase.;cd01699, RNA_dep_RNAP, RNA_dep_RNAP: RNA-dependent RNA polymerase (RdRp) is an essential protein encoded in the genomes of all RNA containing viruses with no DNA stage.	pfam00680, RdRP_1, RNA dependent RNA polymerase.;cd01699, RNA_dep_RNAP, RNA_dep_RNAP: RNA-dependent RNA polymerase (RdRp) is an essential protein encoded in the genomes of all RNA containing viruses with no DNA stage.	pfam00680, RdRP_1, RNA dependent RNA polymerase.;cd01699, RNA_dep_RNAP, RNA_dep_RNAP: RNA-dependent RNA polymerase (RdRp) is an essential protein encoded in the genomes of all RNA containing viruses with no DNA stage.	pfam00680, RdRP_1, RNA dependent RNA polymerase.;cd01699, RNA_dep_RNAP, RNA_dep_RNAP: RNA-dependent RNA polymerase (RdRp) is an essential protein encoded in the genomes of all RNA containing viruses with no DNA stage.	pfam00680, RdRP_1, RNA dependent RNA polymerase.;cd01699, RNA_dep_RNAP, RNA_dep_RNAP: RNA-dependent RNA polymerase (RdRp) is an essential protein encoded in the genomes of all RNA containing viruses with no DNA stage.
MK609920.1 Fusarium redolens polymycovirus 1	2470	777	777	212	777	777	777	823	777	777	777	777	777	782	818	818	777	196	276				cd01699, RNA_dep_RNAP, RNA_dep_RNAP: RNA-dependent RNA polymerase (RdRp) is an essential protein encoded in the genomes of all RNA containing viruses with no DNA stage.;pfam00680, RdRP_1, RNA dependent RNA polymerase.							cd01699, RNA_dep_RNAP, RNA_dep_RNAP: RNA-dependent RNA polymerase (RdRp) is an essential protein encoded in the genomes of all RNA containing viruses with no DNA stage.;pfam00680, RdRP_1, RNA dependent RNA polymerase.
MK889164.1 Hubei sclerotimonavirus	4492	631	631	212	631	631	631	814	631	631	631	631	631	750	814	814	631	185	512	pfam02122, Peptidase_S39, Peptidase S39.	pfam02122, Peptidase_S39, Peptidase S39.			pfam02122, Peptidase_S39, Peptidase S39.	pfam02122, Peptidase_S39, Peptidase S39.	pfam02122, Peptidase_S39, Peptidase S39.	KOG2591, KOG2591, KOG2591, c-Mpl binding protein, contains La domain [Signal transduction mechanisms].;COG0265, DegQ, Trypsin-like serine proteases, typically periplasmic, contain C-terminal PDZ domain [Posttranslational modification, protein turnover, chaperones].	pfam02122, Peptidase_S39, Peptidase S39.	pfam02122, Peptidase_S39, Peptidase S39.		pfam02122, Peptidase_S39, Peptidase S39.		pfam02122, Peptidase_S39, Peptidase S39.	pfam02122, Peptidase_S39, Peptidase S39.	KOG2591, KOG2591, KOG2591, c-Mpl binding protein, contains La domain [Signal transduction mechanisms].;COG0265, DegQ, Trypsin-like serine proteases, typically periplasmic, contain C-terminal PDZ domain [Posttranslational modification, protein turnover, chaperones].		pfam02123, RdRP_4, Viral RNA-directed RNA-polymerase.;cd01699, RNA_dep_RNAP, RNA_dep_RNAP: RNA-dependent RNA polymerase (RdRp) is an essential protein encoded in the genomes of all RNA containing viruses with no DNA stage.;pfam00680, RdRP_1, RNA dependent RNA polymerase.
MN625832.1 Chrysothrix chrysovirus 1	3552	1093	1093	159	1104	1104	1104	1139	1104	1104	1093	1093	1104	1156	1093	1093	1104	143	96	pfam02123, RdRP_4, Viral RNA-directed RNA-polymerase.	pfam02123, RdRP_4, Viral RNA-directed RNA-polymerase.		pfam02123, RdRP_4, Viral RNA-directed RNA-polymerase.	pfam02123, RdRP_4, Viral RNA-directed RNA-polymerase.	pfam02123, RdRP_4, Viral RNA-directed RNA-polymerase.	pfam02123, RdRP_4, Viral RNA-directed RNA-polymerase.	pfam02123, RdRP_4, Viral RNA-directed RNA-polymerase.	pfam02123, RdRP_4, Viral RNA-directed RNA-polymerase.	pfam02123, RdRP_4, Viral RNA-directed RNA-polymerase.	pfam02123, RdRP_4, Viral RNA-directed RNA-polymerase.	pfam02123, RdRP_4, Viral RNA-directed RNA-polymerase.	pfam02123, RdRP_4, Viral RNA-directed RNA-polymerase.	pfam02123, RdRP_4, Viral RNA-directed RNA-polymerase.	pfam02123, RdRP_4, Viral RNA-directed RNA-polymerase.	pfam02123, RdRP_4, Viral RNA-directed RNA-polymerase.	pfam02123, RdRP_4, Viral RNA-directed RNA-polymerase.	pfam02123, RdRP_4, Viral RNA-directed RNA-polymerase.
MT646356.1 Sclerotinia sclerotiorum endornavirus 8	11543	3799	3799	408	3799	3799	3799	3824	3799	3799	3799	3799	3799	3847	3799	3799	3799	220	226	pfam00978, RdRP_2, RNA dependent RNA polymerase.;smart00487, DEXDc, DEAD-like helicases superfamily.;pfam01443, Viral_helicase1, Viral (Superfamily 1) RNA helicase.;pfam00270, DEAD, DEAD/DEAH box helicase.;pfam01660, Vmethyltransf, Viral methyltransferase.;cd00046, SF2-N, N-terminal DEAD/H-box helicase domain of superfamily 2 helicases.;pfam04851, ResIII, Type III restriction enzyme, res subunit.…	pfam00978, RdRP_2, RNA dependent RNA polymerase.;smart00487, DEXDc, DEAD-like helicases superfamily.;pfam01443, Viral_helicase1, Viral (Superfamily 1) RNA helicase.;pfam00270, DEAD, DEAD/DEAH box helicase.;pfam01660, Vmethyltransf, Viral methyltransferase.;cd00046, SF2-N, N-terminal DEAD/H-box helicase domain of superfamily 2 helicases.;pfam04851, ResIII, Type III restriction enzyme, res subunit.…		pfam00978, RdRP_2, RNA dependent RNA polymerase.;pfam01443, Viral_helicase1, Viral (Superfamily 1) RNA helicase.;smart00487, DEXDc, DEAD-like helicases superfamily.;pfam01660, Vmethyltransf, Viral methyltransferase.;cd18791, SF2_C_RHA, C-terminal helicase domain of the RNA helicase A (RHA) family helicases.;pfam00270, DEAD, DEAD/DEAH box helicase.	pfam00978, RdRP_2, RNA dependent RNA polymerase.;smart00487, DEXDc, DEAD-like helicases superfamily.;pfam01443, Viral_helicase1, Viral (Superfamily 1) RNA helicase.;pfam00270, DEAD, DEAD/DEAH box helicase.;pfam01660, Vmethyltransf, Viral methyltransferase.;cd00046, SF2-N, N-terminal DEAD/H-box helicase domain of superfamily 2 helicases.;pfam04851, ResIII, Type III restriction enzyme, res subunit.…	pfam00978, RdRP_2, RNA dependent RNA polymerase.;smart00487, DEXDc, DEAD-like helicases superfamily.;pfam01443, Viral_helicase1, Viral (Superfamily 1) RNA helicase.;pfam00270, DEAD, DEAD/DEAH box helicase.	pfam00978, RdRP_2, RNA dependent RNA polymerase.;smart00487, DEXDc, DEAD-like helicases superfamily.;pfam01443, Viral_helicase1, Viral (Superfamily 1) RNA helicase.;pfam00270, DEAD, DEAD/DEAH box helicase.;pfam01660, Vmethyltransf, Viral methyltransferase.;cd00046, SF2-N, N-terminal DEAD/H-box helicase domain of superfamily 2 helicases.;pfam04851, ResIII, Type III restriction enzyme, res subunit.…		pfam00978, RdRP_2, RNA dependent RNA polymerase.;smart00487, DEXDc, DEAD-like helicases superfamily.;pfam01443, Viral_helicase1, Viral (Superfamily 1) RNA helicase.;pfam00270, DEAD, DEAD/DEAH box helicase.;pfam01660, Vmethyltransf, Viral methyltransferase.;cd00046, SF2-N, N-terminal DEAD/H-box helicase domain of superfamily 2 helicases.;pfam04851, ResIII, Type III restriction enzyme, res subunit.…	pfam00978, RdRP_2, RNA dependent RNA polymerase.;smart00487, DEXDc, DEAD-like helicases superfamily.;pfam01443, Viral_helicase1, Viral (Superfamily 1) RNA helicase.;pfam00270, DEAD, DEAD/DEAH box helicase.;pfam01660, Vmethyltransf, Viral methyltransferase.;cd00046, SF2-N, N-terminal DEAD/H-box helicase domain of superfamily 2 helicases.;pfam04851, ResIII, Type III restriction enzyme, res subunit.…	pfam00978, RdRP_2, RNA dependent RNA polymerase.;smart00487, DEXDc, DEAD-like helicases superfamily.;pfam01443, Viral_helicase1, Viral (Superfamily 1) RNA helicase.;pfam00270, DEAD, DEAD/DEAH box helicase.;pfam01660, Vmethyltransf, Viral methyltransferase.;cd00046, SF2-N, N-terminal DEAD/H-box helicase domain of superfamily 2 helicases.;pfam04851, ResIII, Type III restriction enzyme, res subunit.…	pfam00978, RdRP_2, RNA dependent RNA polymerase.;smart00487, DEXDc, DEAD-like helicases superfamily.;pfam01443, Viral_helicase1, Viral (Superfamily 1) RNA helicase.;pfam00270, DEAD, DEAD/DEAH box helicase.		pfam00978, RdRP_2, RNA dependent RNA polymerase.;smart00487, DEXDc, DEAD-like helicases superfamily.;pfam01443, Viral_helicase1, Viral (Superfamily 1) RNA helicase.;pfam00270, DEAD, DEAD/DEAH box helicase.;pfam01660, Vmethyltransf, Viral methyltransferase.;cd00046, SF2-N, N-terminal DEAD/H-box helicase domain of superfamily 2 helicases.;pfam04851, ResIII, Type III restriction enzyme, res subunit.…	pfam00978, RdRP_2, RNA dependent RNA polymerase.;smart00487, DEXDc, DEAD-like helicases superfamily.;pfam01443, Viral_helicase1, Viral (Superfamily 1) RNA helicase.;pfam00270, DEAD, DEAD/DEAH box helicase.;pfam01660, Vmethyltransf, Viral methyltransferase.;cd00046, SF2-N, N-terminal DEAD/H-box helicase domain of superfamily 2 helicases.;pfam04851, ResIII, Type III restriction enzyme, res subunit.…	pfam00978, RdRP_2, RNA dependent RNA polymerase.;smart00487, DEXDc, DEAD-like helicases superfamily.;pfam01660, Vmethyltransf, Viral methyltransferase.;pfam00270, DEAD, DEAD/DEAH box helicase.;pfam01443, Viral_helicase1, Viral (Superfamily 1) RNA helicase.;KOG0924, KOG0924, KOG0924, mRNA splicing factor ATP-dependent RNA helicase [RNA processing and modification].
MT646357.1 Sclerotinia sclerotiorum fusagravirus 1	9018	1355	1355	260	1363	1363	1363	1355	1363	1363	1355	1355	1363	1363	1355	1355	1363	224	175	pfam02123, RdRP_4, Viral RNA-directed RNA-polymerase.	pfam02123, RdRP_4, Viral RNA-directed RNA-polymerase.		pfam02123, RdRP_4, Viral RNA-directed RNA-polymerase.	pfam02123, RdRP_4, Viral RNA-directed RNA-polymerase.	pfam02123, RdRP_4, Viral RNA-directed RNA-polymerase.	pfam02123, RdRP_4, Viral RNA-directed RNA-polymerase.		pfam02123, RdRP_4, Viral RNA-directed RNA-polymerase.	pfam02123, RdRP_4, Viral RNA-directed RNA-polymerase.	pfam02123, RdRP_4, Viral RNA-directed RNA-polymerase.	pfam02123, RdRP_4, Viral RNA-directed RNA-polymerase.		pfam02123, RdRP_4, Viral RNA-directed RNA-polymerase.	pfam02123, RdRP_4, Viral RNA-directed RNA-polymerase.	pfam02123, RdRP_4, Viral RNA-directed RNA-polymerase.
MT646358.1 Sclerotinia sclerotiorum fusagravirus 2	9001	1368	1368	244	1368	1368	1368	1397	1368	1368	1368	1368	1368	1368	1386	1386	1368	241	220	pfam02123, RdRP_4, Viral RNA-directed RNA-polymerase.	pfam02123, RdRP_4, Viral RNA-directed RNA-polymerase.		pfam02123, RdRP_4, Viral RNA-directed RNA-polymerase.	pfam02123, RdRP_4, Viral RNA-directed RNA-polymerase.	pfam02123, RdRP_4, Viral RNA-directed RNA-polymerase.	pfam02123, RdRP_4, Viral RNA-directed RNA-polymerase.		pfam02123, RdRP_4, Viral RNA-directed RNA-polymerase.	pfam02123, RdRP_4, Viral RNA-directed RNA-polymerase.	pfam02123, RdRP_4, Viral RNA-directed RNA-polymerase.	pfam02123, RdRP_4, Viral RNA-directed RNA-polymerase.		pfam02123, RdRP_4, Viral RNA-directed RNA-polymerase.	pfam02123, RdRP_4, Viral RNA-directed RNA-polymerase.	pfam02123, RdRP_4, Viral RNA-directed RNA-polymerase.
MT646359.1 Sclerotinia sclerotiorum bunyavirus 2	8062	2660	2660	182	2660	2660	2660	2687	2660	2660	2660	2660	2660	2687	2660	2660	2660	136	249
MT646360.1 Sclerotinia sclerotiorum botybirnavirus 4	6414	1954	1954	191	1954	1954	1954	2076	1954	1954	1954	1954	1954	1996	1954	1954	1954	184	462				pfam02123, RdRP_4, Viral RNA-directed RNA-polymerase.												pfam02123, RdRP_4, Viral RNA-directed RNA-polymerase.
MT646363.1 Sclerotinia sclerotiorum umbra-like virus 3-WX1	4088	535	535	144	535	535	535	1103	535	535	535	535	535	968	648	648	535	472	325						pfam00998, RdRP_3, Viral RNA dependent RNA polymerase.;cd01699, RNA_dep_RNAP, RNA_dep_RNAP: RNA-dependent RNA polymerase (RdRp) is an essential protein encoded in the genomes of all RNA containing viruses with no DNA stage.		pfam00998, RdRP_3, Viral RNA dependent RNA polymerase.;cd01699, RNA_dep_RNAP, RNA_dep_RNAP: RNA-dependent RNA polymerase (RdRp) is an essential protein encoded in the genomes of all RNA containing viruses with no DNA stage.					pfam00998, RdRP_3, Viral RNA dependent RNA polymerase.;cd01699, RNA_dep_RNAP, RNA_dep_RNAP: RNA-dependent RNA polymerase (RdRp) is an essential protein encoded in the genomes of all RNA containing viruses with no DNA stage.				pfam00998, RdRP_3, Viral RNA dependent RNA polymerase.;cd01699, RNA_dep_RNAP, RNA_dep_RNAP: RNA-dependent RNA polymerase (RdRp) is an essential protein encoded in the genomes of all RNA containing viruses with no DNA stage.
MT646364.1 Sclerotinia sclerotiorum umbra-like virus 3-WX2	3945	535	535	119	535	535	535	1097	535	535	535	535	535	1130	642	642	535	376	501						pfam00998, RdRP_3, Viral RNA dependent RNA polymerase.;cd01699, RNA_dep_RNAP, RNA_dep_RNAP: RNA-dependent RNA polymerase (RdRp) is an essential protein encoded in the genomes of all RNA containing viruses with no DNA stage.		pfam00998, RdRP_3, Viral RNA dependent RNA polymerase.;cd01699, RNA_dep_RNAP, RNA_dep_RNAP: RNA-dependent RNA polymerase (RdRp) is an essential protein encoded in the genomes of all RNA containing viruses with no DNA stage.					pfam00998, RdRP_3, Viral RNA dependent RNA polymerase.;cd01699, RNA_dep_RNAP, RNA_dep_RNAP: RNA-dependent RNA polymerase (RdRp) is an essential protein encoded in the genomes of all RNA containing viruses with no DNA stage.				pfam00998, RdRP_3, Viral RNA dependent RNA polymerase.;cd01699, RNA_dep_RNAP, RNA_dep_RNAP: RNA-dependent RNA polymerase (RdRp) is an essential protein encoded in the genomes of all RNA containing viruses with no DNA stage.
MT646365.1 Sclerotinia sclerotiorum ourmia-like virus 7	3848	946	946	118	946	946	946	981	946	946	946	946	946	1002	965	965	946	290	160
MT646366.1 Sclerotinia sclerotiorum hypovirus 2-WX	15229	4844	4844	174	4888	4888	4888	4849	4888	4888	4844	4844	4888	4918	4849	4849	4888	234	555	smart00487, DEXDc, DEAD-like helicases superfamily.	smart00487, DEXDc, DEAD-like helicases superfamily.			smart00487, DEXDc, DEAD-like helicases superfamily.		smart00487, DEXDc, DEAD-like helicases superfamily.		smart00487, DEXDc, DEAD-like helicases superfamily.	smart00487, DEXDc, DEAD-like helicases superfamily.	smart00487, DEXDc, DEAD-like helicases superfamily.			smart00487, DEXDc, DEAD-like helicases superfamily.	smart00487, DEXDc, DEAD-like helicases superfamily.
MT646367.1 Sclerotinia sclerotiorum hypovirus 8-WX1	14653	4643	4643	164	4643	4643	4643	4659	4643	4643	4643	4643	4643	4643	4659	4659	4643	516	389	smart00487, DEXDc, DEAD-like helicases superfamily.;cd00046, SF2-N, N-terminal DEAD/H-box helicase domain of superfamily 2 helicases.	smart00487, DEXDc, DEAD-like helicases superfamily.;cd00046, SF2-N, N-terminal DEAD/H-box helicase domain of superfamily 2 helicases.			smart00487, DEXDc, DEAD-like helicases superfamily.;cd00046, SF2-N, N-terminal DEAD/H-box helicase domain of superfamily 2 helicases.		smart00487, DEXDc, DEAD-like helicases superfamily.;cd00046, SF2-N, N-terminal DEAD/H-box helicase domain of superfamily 2 helicases.		smart00487, DEXDc, DEAD-like helicases superfamily.;cd00046, SF2-N, N-terminal DEAD/H-box helicase domain of superfamily 2 helicases.	smart00487, DEXDc, DEAD-like helicases superfamily.;cd00046, SF2-N, N-terminal DEAD/H-box helicase domain of superfamily 2 helicases.	smart00487, DEXDc, DEAD-like helicases superfamily.;cd00046, SF2-N, N-terminal DEAD/H-box helicase domain of superfamily 2 helicases.			smart00487, DEXDc, DEAD-like helicases superfamily.;cd00046, SF2-N, N-terminal DEAD/H-box helicase domain of superfamily 2 helicases.	smart00487, DEXDc, DEAD-like helicases superfamily.;cd00046, SF2-N, N-terminal DEAD/H-box helicase domain of superfamily 2 helicases.
MT646368.1 Sclerotinia sclerotiorum hypovirus 8-WX2	14158	4471	4471	164	4471	4471	4471	4487	4471	4471	4471	4471	4471	4471	4487	4487	4471	595	755	smart00487, DEXDc, DEAD-like helicases superfamily.;cd00046, SF2-N, N-terminal DEAD/H-box helicase domain of superfamily 2 helicases.	smart00487, DEXDc, DEAD-like helicases superfamily.;cd00046, SF2-N, N-terminal DEAD/H-box helicase domain of superfamily 2 helicases.			smart00487, DEXDc, DEAD-like helicases superfamily.;cd00046, SF2-N, N-terminal DEAD/H-box helicase domain of superfamily 2 helicases.		smart00487, DEXDc, DEAD-like helicases superfamily.;cd00046, SF2-N, N-terminal DEAD/H-box helicase domain of superfamily 2 helicases.		smart00487, DEXDc, DEAD-like helicases superfamily.;cd00046, SF2-N, N-terminal DEAD/H-box helicase domain of superfamily 2 helicases.	smart00487, DEXDc, DEAD-like helicases superfamily.;cd00046, SF2-N, N-terminal DEAD/H-box helicase domain of superfamily 2 helicases.	smart00487, DEXDc, DEAD-like helicases superfamily.;cd00046, SF2-N, N-terminal DEAD/H-box helicase domain of superfamily 2 helicases.			smart00487, DEXDc, DEAD-like helicases superfamily.;cd00046, SF2-N, N-terminal DEAD/H-box helicase domain of superfamily 2 helicases.	smart00487, DEXDc, DEAD-like helicases superfamily.;cd00046, SF2-N, N-terminal DEAD/H-box helicase domain of superfamily 2 helicases.
MT646370.1 Sclerotinia sclerotiorum ourmia-like virus 5	2910	825	825	104	825	825	825	918	825	825	825	825	825	825	858	858	825	342	260
MT646372.1 Sclerotinia sclerotiorum ourmia-like virus 6	2602	723	723	127	762	762	762	724	762	762	723	723	762	849	723	723	762	165	264
MT646373.1 Sclerotinia sclerotiorum ourmia-like virus 8	2016	661	661	171	672	672	672	661	672	672	661	661	672	672	661	661	672	210	336	pfam05919, Mitovir_RNA_pol, Mitovirus RNA-dependent RNA polymerase.	pfam05919, Mitovir_RNA_pol, Mitovirus RNA-dependent RNA polymerase.			pfam05919, Mitovir_RNA_pol, Mitovirus RNA-dependent RNA polymerase.		pfam05919, Mitovir_RNA_pol, Mitovirus RNA-dependent RNA polymerase.		pfam05919, Mitovir_RNA_pol, Mitovirus RNA-dependent RNA polymerase.	pfam05919, Mitovir_RNA_pol, Mitovirus RNA-dependent RNA polymerase.	pfam05919, Mitovir_RNA_pol, Mitovirus RNA-dependent RNA polymerase.			pfam05919, Mitovir_RNA_pol, Mitovirus RNA-dependent RNA polymerase.	pfam05919, Mitovir_RNA_pol, Mitovirus RNA-dependent RNA polymerase.		pfam05919, Mitovir_RNA_pol, Mitovirus RNA-dependent RNA polymerase.
MT646374.1 Sclerotinia sclerotiorum ourmia-like virus 9	1989	653	653	124	653	653	653	663	653	653	653	653	653	663	653	653	653	509	223
MT646375.1 Sclerotinia sclerotiorum ourmia-like virus 13	2831	674	674	76	674	674	674	761	674	674	674	674	674	728	674	674	674	423	192
MT646376.1 Sclerotinia sclerotiorum RNA virus L-WX	2746	915	915	204	915	915	915	915	915	915	915	915	915	915	915	915	915	210	366						pfam01660, Vmethyltransf, Viral methyltransferase.;pfam01443, Viral_helicase1, Viral (Superfamily 1) RNA helicase.		pfam01660, Vmethyltransf, Viral methyltransferase.					pfam01660, Vmethyltransf, Viral methyltransferase.				pfam01660, Vmethyltransf, Viral methyltransferase.
MT646377.1 Sclerotinia sclerotiorum ourmia-like virus 12	2498	659	659	123	659	659	659	686	659	659	659	659	659	662	683	683	659	317	154
MT646378.1 Sclerotinia sclerotiorum negative-stranded RNA virus 10	9952	1969	1969	119	2321	2321	2321	1985	2321	2321	1969	1969	2321	2335	1985	1985	2321	306	264	pfam00946, Mononeg_RNA_pol, Mononegavirales RNA dependent RNA polymerase.;pfam14318, Mononeg_mRNAcap, Mononegavirales mRNA-capping region V.	pfam00946, Mononeg_RNA_pol, Mononegavirales RNA dependent RNA polymerase.;pfam14318, Mononeg_mRNAcap, Mononegavirales mRNA-capping region V.		pfam00946, Mononeg_RNA_pol, Mononegavirales RNA dependent RNA polymerase.;pfam14318, Mononeg_mRNAcap, Mononegavirales mRNA-capping region V.	pfam00946, Mononeg_RNA_pol, Mononegavirales RNA dependent RNA polymerase.;pfam14318, Mononeg_mRNAcap, Mononegavirales mRNA-capping region V.	pfam05622, HOOK, HOOK protein.	pfam00946, Mononeg_RNA_pol, Mononegavirales RNA dependent RNA polymerase.;pfam14318, Mononeg_mRNAcap, Mononegavirales mRNA-capping region V.	pfam05622, HOOK, HOOK protein.	pfam00946, Mononeg_RNA_pol, Mononegavirales RNA dependent RNA polymerase.;pfam14318, Mononeg_mRNAcap, Mononegavirales mRNA-capping region V.	pfam00946, Mononeg_RNA_pol, Mononegavirales RNA dependent RNA polymerase.;pfam14318, Mononeg_mRNAcap, Mononegavirales mRNA-capping region V.	pfam00946, Mononeg_RNA_pol, Mononegavirales RNA dependent RNA polymerase.;pfam14318, Mononeg_mRNAcap, Mononegavirales mRNA-capping region V.	pfam00946, Mononeg_RNA_pol, Mononegavirales RNA dependent RNA polymerase.;pfam14318, Mononeg_mRNAcap, Mononegavirales mRNA-capping region V.	pfam05622, HOOK, HOOK protein.	pfam00946, Mononeg_RNA_pol, Mononegavirales RNA dependent RNA polymerase.;pfam14318, Mononeg_mRNAcap, Mononegavirales mRNA-capping region V.	pfam00946, Mononeg_RNA_pol, Mononegavirales RNA dependent RNA polymerase.;pfam14318, Mononeg_mRNAcap, Mononegavirales mRNA-capping region V.	pfam00946, Mononeg_RNA_pol, Mononegavirales RNA dependent RNA polymerase.;pfam14318, Mononeg_mRNAcap, Mononegavirales mRNA-capping region V.
MT646379.1 Sclerotinia sclerotiorum ourmia-like virus 10	2888	688	688	77	691	691	691	701	691	691	688	688	691	706	688	688	691	323	123
MT646382.1 Sclerotinia sclerotiorum ourmia-like virus 16	2416	633	633	145	633	633	633	675	633	633	633	633	633	633	675	675	633	195	108	pfam05919, Mitovir_RNA_pol, Mitovirus RNA-dependent RNA polymerase.	pfam05919, Mitovir_RNA_pol, Mitovirus RNA-dependent RNA polymerase.			pfam05919, Mitovir_RNA_pol, Mitovirus RNA-dependent RNA polymerase.		pfam05919, Mitovir_RNA_pol, Mitovirus RNA-dependent RNA polymerase.		pfam05919, Mitovir_RNA_pol, Mitovirus RNA-dependent RNA polymerase.	pfam05919, Mitovir_RNA_pol, Mitovirus RNA-dependent RNA polymerase.	pfam05919, Mitovir_RNA_pol, Mitovirus RNA-dependent RNA polymerase.	pfam05919, Mitovir_RNA_pol, Mitovirus RNA-dependent RNA polymerase.		pfam05919, Mitovir_RNA_pol, Mitovirus RNA-dependent RNA polymerase.	pfam05919, Mitovir_RNA_pol, Mitovirus RNA-dependent RNA polymerase.	pfam05919, Mitovir_RNA_pol, Mitovirus RNA-dependent RNA polymerase.	pfam05919, Mitovir_RNA_pol, Mitovirus RNA-dependent RNA polymerase.
MT646383.1 Sclerotinia sclerotiorum virga-like virus 1	1800	556	556	252	556	556	556	577	556	556	556	556	556	566	567	567	556	218	231
MT646384.1 Sclerotinia sclerotiorum negative-stranded RNA virus 1-WX	9963	1945	1945	282	2128	2128	2128	2068	2128	2128	1945	1945	2128	2132	1945	1945	2128	180	396	pfam00946, Mononeg_RNA_pol, Mononegavirales RNA dependent RNA polymerase.;pfam14318, Mononeg_mRNAcap, Mononegavirales mRNA-capping region V.	pfam00946, Mononeg_RNA_pol, Mononegavirales RNA dependent RNA polymerase.;pfam14318, Mononeg_mRNAcap, Mononegavirales mRNA-capping region V.	pfam14318, Mononeg_mRNAcap, Mononegavirales mRNA-capping region V.	pfam00946, Mononeg_RNA_pol, Mononegavirales RNA dependent RNA polymerase.;pfam14318, Mononeg_mRNAcap, Mononegavirales mRNA-capping region V.	pfam00946, Mononeg_RNA_pol, Mononegavirales RNA dependent RNA polymerase.;pfam14318, Mononeg_mRNAcap, Mononegavirales mRNA-capping region V.	pfam00946, Mononeg_RNA_pol, Mononegavirales RNA dependent RNA polymerase.;pfam14318, Mononeg_mRNAcap, Mononegavirales mRNA-capping region V.	pfam00946, Mononeg_RNA_pol, Mononegavirales RNA dependent RNA polymerase.;pfam14318, Mononeg_mRNAcap, Mononegavirales mRNA-capping region V.	TIGR04198, Includes:_mRNA_guanine-N7--methyltransferase, mRNA capping enzyme, paramyxovirus family.	pfam00946, Mononeg_RNA_pol, Mononegavirales RNA dependent RNA polymerase.;pfam14318, Mononeg_mRNAcap, Mononegavirales mRNA-capping region V.	pfam00946, Mononeg_RNA_pol, Mononegavirales RNA dependent RNA polymerase.;pfam14318, Mononeg_mRNAcap, Mononegavirales mRNA-capping region V.	pfam00946, Mononeg_RNA_pol, Mononegavirales RNA dependent RNA polymerase.;pfam14318, Mononeg_mRNAcap, Mononegavirales mRNA-capping region V.	pfam00946, Mononeg_RNA_pol, Mononegavirales RNA dependent RNA polymerase.;pfam14318, Mononeg_mRNAcap, Mononegavirales mRNA-capping region V.	TIGR04198, Includes:_mRNA_guanine-N7--methyltransferase, mRNA capping enzyme, paramyxovirus family.	pfam00946, Mononeg_RNA_pol, Mononegavirales RNA dependent RNA polymerase.;pfam14318, Mononeg_mRNAcap, Mononegavirales mRNA-capping region V.	pfam00946, Mononeg_RNA_pol, Mononegavirales RNA dependent RNA polymerase.;pfam14318, Mononeg_mRNAcap, Mononegavirales mRNA-capping region V.	pfam00946, Mononeg_RNA_pol, Mononegavirales RNA dependent RNA polymerase.;pfam14318, Mononeg_mRNAcap, Mononegavirales mRNA-capping region V.	pfam00946, Mononeg_RNA_pol, Mononegavirales RNA dependent RNA polymerase.
MT646385.1 Sclerotinia sclerotiorum negative-stranded RNA virus 2-WX	9623	2027	2027	169	2045	2045	2045	2137	2045	2045	2027	2027	2045	2098	2027	2027	2045	209	414								pfam00946, Mononeg_RNA_pol, Mononegavirales RNA dependent RNA polymerase.					pfam00946, Mononeg_RNA_pol, Mononegavirales RNA dependent RNA polymerase.
MT646386.1 Sclerotinia sclerotiorum negative-stranded RNA virus 9	9624	1957	1957	121	1957	1957	1957	2587	1957	1957	1957	1957	1957	1983	1973	1973	1957	338	158						pfam00946, Mononeg_RNA_pol, Mononegavirales RNA dependent RNA polymerase.;pfam14318, Mononeg_mRNAcap, Mononegavirales mRNA-capping region V.		pfam00946, Mononeg_RNA_pol, Mononegavirales RNA dependent RNA polymerase.;pfam14318, Mononeg_mRNAcap, Mononegavirales mRNA-capping region V.					pfam00946, Mononeg_RNA_pol, Mononegavirales RNA dependent RNA polymerase.;pfam14318, Mononeg_mRNAcap, Mononegavirales mRNA-capping region V.			TIGR04198, Includes:_mRNA_guanine-N7--methyltransferase, mRNA capping enzyme, paramyxovirus family.	pfam00946, Mononeg_RNA_pol, Mononegavirales RNA dependent RNA polymerase.
MT646387.1 Sclerotinia sclerotiorum dsRNA mycovirus-L-WX1	9095	1360	1360	450	1368	1368	1368	1374	1368	1368	1360	1360	1368	1483	1369	1369	1368	247	182				pfam02123, RdRP_4, Viral RNA-directed RNA-polymerase.												pfam02123, RdRP_4, Viral RNA-directed RNA-polymerase.	pfam02123, RdRP_4, Viral RNA-directed RNA-polymerase.
MT646390.1 Sclerotinia sclerotiorum ophiovirus like virus 1	7817	2371	2371	187	2371	2371	2371	2411	2371	2371	2371	2371	2371	2399	2378	2378	2371	158	268	pfam00946, Mononeg_RNA_pol, Mononegavirales RNA dependent RNA polymerase.	pfam00946, Mononeg_RNA_pol, Mononegavirales RNA dependent RNA polymerase.		pfam00946, Mononeg_RNA_pol, Mononegavirales RNA dependent RNA polymerase.	pfam00946, Mononeg_RNA_pol, Mononegavirales RNA dependent RNA polymerase.		pfam00946, Mononeg_RNA_pol, Mononegavirales RNA dependent RNA polymerase.		pfam00946, Mononeg_RNA_pol, Mononegavirales RNA dependent RNA polymerase.	pfam00946, Mononeg_RNA_pol, Mononegavirales RNA dependent RNA polymerase.	pfam00946, Mononeg_RNA_pol, Mononegavirales RNA dependent RNA polymerase.	pfam00946, Mononeg_RNA_pol, Mononegavirales RNA dependent RNA polymerase.		pfam00946, Mononeg_RNA_pol, Mononegavirales RNA dependent RNA polymerase.	pfam00946, Mononeg_RNA_pol, Mononegavirales RNA dependent RNA polymerase.	pfam00946, Mononeg_RNA_pol, Mononegavirales RNA dependent RNA polymerase.
MT646391.1 Sclerotinia sclerotiorum bunyavirus 3	7707	2548	2548	192	2548	2548	2548	2569	2548	2548	2548	2548	2548	2569	2548	2548	2548	170	152				pfam04196, Bunya_RdRp, Bunyavirus RNA dependent RNA polymerase.
MT646392.1 Sclerotinia sclerotiorum gammaflexivirus 1	6818	1392	1392	332	1912	1912	1912	1392	1912	1912	1392	1392	1912	2255	1392	1392	1912	418	419	pfam01660, Vmethyltransf, Viral methyltransferase.;pfam01443, Viral_helicase1, Viral (Superfamily 1) RNA helicase.;pfam13401, AAA_22, AAA domain.	pfam01660, Vmethyltransf, Viral methyltransferase.;pfam01443, Viral_helicase1, Viral (Superfamily 1) RNA helicase.;pfam13401, AAA_22, AAA domain.	pfam01660, Vmethyltransf, Viral methyltransferase.	pfam01660, Vmethyltransf, Viral methyltransferase.;pfam00978, RdRP_2, RNA dependent RNA polymerase.;pfam01443, Viral_helicase1, Viral (Superfamily 1) RNA helicase.	pfam01660, Vmethyltransf, Viral methyltransferase.;pfam00978, RdRP_2, RNA dependent RNA polymerase.;pfam01443, Viral_helicase1, Viral (Superfamily 1) RNA helicase.;pfam13401, AAA_22, AAA domain.	pfam01660, Vmethyltransf, Viral methyltransferase.;pfam00978, RdRP_2, RNA dependent RNA polymerase.;pfam01443, Viral_helicase1, Viral (Superfamily 1) RNA helicase.;pfam13401, AAA_22, AAA domain.	pfam01660, Vmethyltransf, Viral methyltransferase.;pfam01443, Viral_helicase1, Viral (Superfamily 1) RNA helicase.;pfam13401, AAA_22, AAA domain.		pfam01660, Vmethyltransf, Viral methyltransferase.;pfam00978, RdRP_2, RNA dependent RNA polymerase.;pfam01443, Viral_helicase1, Viral (Superfamily 1) RNA helicase.;pfam13401, AAA_22, AAA domain.	pfam01660, Vmethyltransf, Viral methyltransferase.;pfam01443, Viral_helicase1, Viral (Superfamily 1) RNA helicase.;pfam13401, AAA_22, AAA domain.	pfam01660, Vmethyltransf, Viral methyltransferase.;pfam01443, Viral_helicase1, Viral (Superfamily 1) RNA helicase.;pfam13401, AAA_22, AAA domain.	pfam01660, Vmethyltransf, Viral methyltransferase.;pfam00978, RdRP_2, RNA dependent RNA polymerase.;pfam01443, Viral_helicase1, Viral (Superfamily 1) RNA helicase.;pfam13401, AAA_22, AAA domain.		pfam01660, Vmethyltransf, Viral methyltransferase.;pfam01443, Viral_helicase1, Viral (Superfamily 1) RNA helicase.;pfam13401, AAA_22, AAA domain.	pfam01660, Vmethyltransf, Viral methyltransferase.;pfam01443, Viral_helicase1, Viral (Superfamily 1) RNA helicase.;pfam13401, AAA_22, AAA domain.	pfam01660, Vmethyltransf, Viral methyltransferase.;pfam00978, RdRP_2, RNA dependent RNA polymerase.;pfam01443, Viral_helicase1, Viral (Superfamily 1) RNA helicase.	pfam01443, Viral_helicase1, Viral (Superfamily 1) RNA helicase.;pfam13401, AAA_22, AAA domain.
MT646393.1 Sclerotinia sclerotiorum fusarivirus 2	6281	1556	1556	162	1559	1559	1559	1566	1559	1559	1556	1556	1559	1559	1566	1566	1559	209	536	cd01699, RNA_dep_RNAP, RNA_dep_RNAP: RNA-dependent RNA polymerase (RdRp) is an essential protein encoded in the genomes of all RNA containing viruses with no DNA stage.;smart00487, DEXDc, DEAD-like helicases superfamily.;pfam00270, DEAD, DEAD/DEAH box helicase.;pfam00680, RdRP_1, RNA dependent RNA polymerase.;COG0513, SrmB, Superfamily II DNA and RNA helicases [DNA replication, recombination, and…	cd01699, RNA_dep_RNAP, RNA_dep_RNAP: RNA-dependent RNA polymerase (RdRp) is an essential protein encoded in the genomes of all RNA containing viruses with no DNA stage.;smart00487, DEXDc, DEAD-like helicases superfamily.;pfam00270, DEAD, DEAD/DEAH box helicase.;pfam00680, RdRP_1, RNA dependent RNA polymerase.;COG0513, SrmB, Superfamily II DNA and RNA helicases [DNA replication, recombination, and…		smart00487, DEXDc, DEAD-like helicases superfamily.;pfam00270, DEAD, DEAD/DEAH box helicase.;cd01699, RNA_dep_RNAP, RNA_dep_RNAP: RNA-dependent RNA polymerase (RdRp) is an essential protein encoded in the genomes of all RNA containing viruses with no DNA stage.;COG0513, SrmB, Superfamily II DNA and RNA helicases [DNA replication, recombination, and repair / Transcription / Translation, ribosomal …	cd01699, RNA_dep_RNAP, RNA_dep_RNAP: RNA-dependent RNA polymerase (RdRp) is an essential protein encoded in the genomes of all RNA containing viruses with no DNA stage.;smart00487, DEXDc, DEAD-like helicases superfamily.;pfam00270, DEAD, DEAD/DEAH box helicase.;pfam00680, RdRP_1, RNA dependent RNA polymerase.;COG0513, SrmB, Superfamily II DNA and RNA helicases [DNA replication, recombination, and…	cd01699, RNA_dep_RNAP, RNA_dep_RNAP: RNA-dependent RNA polymerase (RdRp) is an essential protein encoded in the genomes of all RNA containing viruses with no DNA stage.;smart00487, DEXDc, DEAD-like helicases superfamily.;pfam00680, RdRP_1, RNA dependent RNA polymerase.;pfam00270, DEAD, DEAD/DEAH box helicase.	cd01699, RNA_dep_RNAP, RNA_dep_RNAP: RNA-dependent RNA polymerase (RdRp) is an essential protein encoded in the genomes of all RNA containing viruses with no DNA stage.;smart00487, DEXDc, DEAD-like helicases superfamily.;pfam00270, DEAD, DEAD/DEAH box helicase.;pfam00680, RdRP_1, RNA dependent RNA polymerase.;COG0513, SrmB, Superfamily II DNA and RNA helicases [DNA replication, recombination, and…		cd01699, RNA_dep_RNAP, RNA_dep_RNAP: RNA-dependent RNA polymerase (RdRp) is an essential protein encoded in the genomes of all RNA containing viruses with no DNA stage.;smart00487, DEXDc, DEAD-like helicases superfamily.;pfam00270, DEAD, DEAD/DEAH box helicase.;pfam00680, RdRP_1, RNA dependent RNA polymerase.;COG0513, SrmB, Superfamily II DNA and RNA helicases [DNA replication, recombination, and…	cd01699, RNA_dep_RNAP, RNA_dep_RNAP: RNA-dependent RNA polymerase (RdRp) is an essential protein encoded in the genomes of all RNA containing viruses with no DNA stage.;smart00487, DEXDc, DEAD-like helicases superfamily.;pfam00270, DEAD, DEAD/DEAH box helicase.;pfam00680, RdRP_1, RNA dependent RNA polymerase.;COG0513, SrmB, Superfamily II DNA and RNA helicases [DNA replication, recombination, and…	cd01699, RNA_dep_RNAP, RNA_dep_RNAP: RNA-dependent RNA polymerase (RdRp) is an essential protein encoded in the genomes of all RNA containing viruses with no DNA stage.;smart00487, DEXDc, DEAD-like helicases superfamily.;pfam00680, RdRP_1, RNA dependent RNA polymerase.;pfam00270, DEAD, DEAD/DEAH box helicase.;KOG0922, KOG0922, KOG0922, DEAH-box RNA helicase [RNA processing and modification].;COG0…	cd01699, RNA_dep_RNAP, RNA_dep_RNAP: RNA-dependent RNA polymerase (RdRp) is an essential protein encoded in the genomes of all RNA containing viruses with no DNA stage.;smart00487, DEXDc, DEAD-like helicases superfamily.;pfam00270, DEAD, DEAD/DEAH box helicase.;pfam00680, RdRP_1, RNA dependent RNA polymerase.		cd01699, RNA_dep_RNAP, RNA_dep_RNAP: RNA-dependent RNA polymerase (RdRp) is an essential protein encoded in the genomes of all RNA containing viruses with no DNA stage.;smart00487, DEXDc, DEAD-like helicases superfamily.;pfam00270, DEAD, DEAD/DEAH box helicase.;pfam00680, RdRP_1, RNA dependent RNA polymerase.;COG0513, SrmB, Superfamily II DNA and RNA helicases [DNA replication, recombination, and…	cd01699, RNA_dep_RNAP, RNA_dep_RNAP: RNA-dependent RNA polymerase (RdRp) is an essential protein encoded in the genomes of all RNA containing viruses with no DNA stage.;smart00487, DEXDc, DEAD-like helicases superfamily.;pfam00270, DEAD, DEAD/DEAH box helicase.;pfam00680, RdRP_1, RNA dependent RNA polymerase.;COG0513, SrmB, Superfamily II DNA and RNA helicases [DNA replication, recombination, and…	smart00487, DEXDc, DEAD-like helicases superfamily.;cd01699, RNA_dep_RNAP, RNA_dep_RNAP: RNA-dependent RNA polymerase (RdRp) is an essential protein encoded in the genomes of all RNA containing viruses with no DNA stage.;pfam00270, DEAD, DEAD/DEAH box helicase.;pfam00680, RdRP_1, RNA dependent RNA polymerase.	KOG0994, KOG0994, KOG0994, Extracellular matrix glycoprotein Laminin subunit beta [Extracellular structures].;NF033741, NlpC_p60_RipA, NlpC/P60 family peptidoglycan endopeptidase RipA.;TIGR02168, Chromosome_partition_protein_Smc, chromosome segregation protein SMC, common bacterial type.;TIGR02169, chromosome_segregation_protein_related_ptotein, chromosome segregation protein SMC, primarily archa…
MT646394.1 Sclerotinia sclerotiorum hypovirus 7	10208	2995	2995	155	3000	3000	3000	3039	3000	3000	2995	2995	3000	3086	2995	2995	3000	210	272	cd01699, RNA_dep_RNAP, RNA_dep_RNAP: RNA-dependent RNA polymerase (RdRp) is an essential protein encoded in the genomes of all RNA containing viruses with no DNA stage.;COG1819, COG1819, Glycosyl transferases, related to UDP-glucuronosyltransferase [Carbohydrate transport and metabolism / Signal transduction mechanisms].;pfam00680, RdRP_1, RNA dependent RNA polymerase.;cd18791, SF2_C_RHA, C-termi…	cd01699, RNA_dep_RNAP, RNA_dep_RNAP: RNA-dependent RNA polymerase (RdRp) is an essential protein encoded in the genomes of all RNA containing viruses with no DNA stage.;COG1819, COG1819, Glycosyl transferases, related to UDP-glucuronosyltransferase [Carbohydrate transport and metabolism / Signal transduction mechanisms].;pfam00680, RdRP_1, RNA dependent RNA polymerase.;cd18791, SF2_C_RHA, C-termi…		cd01699, RNA_dep_RNAP, RNA_dep_RNAP: RNA-dependent RNA polymerase (RdRp) is an essential protein encoded in the genomes of all RNA containing viruses with no DNA stage.;COG1819, COG1819, Glycosyl transferases, related to UDP-glucuronosyltransferase [Carbohydrate transport and metabolism / Signal transduction mechanisms].;pfam00680, RdRP_1, RNA dependent RNA polymerase.;cd03784, GT1_Gtf-like, UDP-…	cd01699, RNA_dep_RNAP, RNA_dep_RNAP: RNA-dependent RNA polymerase (RdRp) is an essential protein encoded in the genomes of all RNA containing viruses with no DNA stage.;COG1819, COG1819, Glycosyl transferases, related to UDP-glucuronosyltransferase [Carbohydrate transport and metabolism / Signal transduction mechanisms].;pfam00680, RdRP_1, RNA dependent RNA polymerase.;cd18791, SF2_C_RHA, C-termi…	cd01699, RNA_dep_RNAP, RNA_dep_RNAP: RNA-dependent RNA polymerase (RdRp) is an essential protein encoded in the genomes of all RNA containing viruses with no DNA stage.;COG1819, COG1819, Glycosyl transferases, related to UDP-glucuronosyltransferase [Carbohydrate transport and metabolism / Signal transduction mechanisms].;pfam00680, RdRP_1, RNA dependent RNA polymerase.;cd03784, GT1_Gtf-like, UDP-…	cd01699, RNA_dep_RNAP, RNA_dep_RNAP: RNA-dependent RNA polymerase (RdRp) is an essential protein encoded in the genomes of all RNA containing viruses with no DNA stage.;COG1819, COG1819, Glycosyl transferases, related to UDP-glucuronosyltransferase [Carbohydrate transport and metabolism / Signal transduction mechanisms].;pfam00680, RdRP_1, RNA dependent RNA polymerase.;cd18791, SF2_C_RHA, C-termi…		cd01699, RNA_dep_RNAP, RNA_dep_RNAP: RNA-dependent RNA polymerase (RdRp) is an essential protein encoded in the genomes of all RNA containing viruses with no DNA stage.;COG1819, COG1819, Glycosyl transferases, related to UDP-glucuronosyltransferase [Carbohydrate transport and metabolism / Signal transduction mechanisms].;pfam00680, RdRP_1, RNA dependent RNA polymerase.;cd18791, SF2_C_RHA, C-termi…	cd01699, RNA_dep_RNAP, RNA_dep_RNAP: RNA-dependent RNA polymerase (RdRp) is an essential protein encoded in the genomes of all RNA containing viruses with no DNA stage.;COG1819, COG1819, Glycosyl transferases, related to UDP-glucuronosyltransferase [Carbohydrate transport and metabolism / Signal transduction mechanisms].;pfam00680, RdRP_1, RNA dependent RNA polymerase.;cd18791, SF2_C_RHA, C-termi…	cd01699, RNA_dep_RNAP, RNA_dep_RNAP: RNA-dependent RNA polymerase (RdRp) is an essential protein encoded in the genomes of all RNA containing viruses with no DNA stage.;COG1819, COG1819, Glycosyl transferases, related to UDP-glucuronosyltransferase [Carbohydrate transport and metabolism / Signal transduction mechanisms].;pfam00680, RdRP_1, RNA dependent RNA polymerase.;cd18791, SF2_C_RHA, C-termi…	cd01699, RNA_dep_RNAP, RNA_dep_RNAP: RNA-dependent RNA polymerase (RdRp) is an essential protein encoded in the genomes of all RNA containing viruses with no DNA stage.;COG1819, COG1819, Glycosyl transferases, related to UDP-glucuronosyltransferase [Carbohydrate transport and metabolism / Signal transduction mechanisms].;pfam00680, RdRP_1, RNA dependent RNA polymerase.;cd03784, GT1_Gtf-like, UDP-…		cd01699, RNA_dep_RNAP, RNA_dep_RNAP: RNA-dependent RNA polymerase (RdRp) is an essential protein encoded in the genomes of all RNA containing viruses with no DNA stage.;COG1819, COG1819, Glycosyl transferases, related to UDP-glucuronosyltransferase [Carbohydrate transport and metabolism / Signal transduction mechanisms].;pfam00680, RdRP_1, RNA dependent RNA polymerase.;cd18791, SF2_C_RHA, C-termi…	cd01699, RNA_dep_RNAP, RNA_dep_RNAP: RNA-dependent RNA polymerase (RdRp) is an essential protein encoded in the genomes of all RNA containing viruses with no DNA stage.;COG1819, COG1819, Glycosyl transferases, related to UDP-glucuronosyltransferase [Carbohydrate transport and metabolism / Signal transduction mechanisms].;pfam00680, RdRP_1, RNA dependent RNA polymerase.;cd18791, SF2_C_RHA, C-termi…	COG1819, COG1819, Glycosyl transferases, related to UDP-glucuronosyltransferase [Carbohydrate transport and metabolism / Signal transduction mechanisms].;cd03784, GT1_Gtf-like, UDP-glycosyltransferases and similar proteins.;KOG1192, KOG1192, KOG1192, UDP-glucuronosyl and UDP-glucosyl transferase [Carbohydrate transport and metabolism, Energy production and conversion].;cd01699, RNA_dep_RNAP, RNA_…
MT646396.1 Hubei sclerotinia RNA virus 1-WX	4222	620	620	208	662	662	662	803	662	662	620	620	662	746	803	803	662	266	554	pfam02122, Peptidase_S39, Peptidase S39.	pfam02122, Peptidase_S39, Peptidase S39.								pfam02122, Peptidase_S39, Peptidase S39.								pfam02123, RdRP_4, Viral RNA-directed RNA-polymerase.;cd01699, RNA_dep_RNAP, RNA_dep_RNAP: RNA-dependent RNA polymerase (RdRp) is an essential protein encoded in the genomes of all RNA containing viruses with no DNA stage.;pfam00680, RdRP_1, RNA dependent RNA polymerase.
MT646397.1 Sclerotinia sclerotiorum botybirnavirus 1-WX	6469	1940	1940	346	1940	1940	1940	2079	1940	1940	1940	1940	1940	2029	1940	1940	1940	235	360				pfam02123, RdRP_4, Viral RNA-directed RNA-polymerase.												pfam02123, RdRP_4, Viral RNA-directed RNA-polymerase.
MT646399.1 Sclerotinia sclerotiorum ourmia-like virus 15	3210	738	738	158	749	749	749	894	749	749	738	738	749	755	746	746	749	114	106
MT646400.1 Sclerotinia sclerotiorum ourmia-like virus 11	2968	722	722	121	761	761	761	722	761	761	722	722	761	776	722	722	761	203	232
MT646401.1 Sclerotinia sclerotiorum narnavirus 1	2562	827	827	109	846	846	846	834	846	846	827	827	846	853	827	827	846	207	129
MT646402.1 Sclerotinia sclerotiorum endornavirus 10	2504	834	834	208	834	834	834	834	834	834	834	834	834	834	834	834	834	177	166
MT646403.1 Sclerotinia sclerotiorum narnavirus 2	2382	765	765	210	765	765	765	771	765	765	765	765	765	765	771	771	765	213	337
MT646405.1 Sclerotinia sclerotiorum bunyavirus 5	6856	2251	2251	128	2285	2285	2285	2251	2285	2285	2251	2251	2285	2285	2251	2251	2285	128	140				pfam04196, Bunya_RdRp, Bunyavirus RNA dependent RNA polymerase.												pfam04196, Bunya_RdRp, Bunyavirus RNA dependent RNA polymerase.
MT646406.1 Sclerotinia sclerotiorum negative-stranded RNA virus 11	9982	1966	1966	168	1971	1971	1971	2069	1971	1971	1966	1966	1971	2083	1966	1966	1971	248	199	TIGR04198, Includes:_mRNA_guanine-N7--methyltransferase, mRNA capping enzyme, paramyxovirus family.	TIGR04198, Includes:_mRNA_guanine-N7--methyltransferase, mRNA capping enzyme, paramyxovirus family.		TIGR04198, Includes:_mRNA_guanine-N7--methyltransferase, mRNA capping enzyme, paramyxovirus family.	TIGR04198, Includes:_mRNA_guanine-N7--methyltransferase, mRNA capping enzyme, paramyxovirus family.	pfam00946, Mononeg_RNA_pol, Mononegavirales RNA dependent RNA polymerase.;pfam14318, Mononeg_mRNAcap, Mononegavirales mRNA-capping region V.	TIGR04198, Includes:_mRNA_guanine-N7--methyltransferase, mRNA capping enzyme, paramyxovirus family.	pfam00946, Mononeg_RNA_pol, Mononegavirales RNA dependent RNA polymerase.;pfam14318, Mononeg_mRNAcap, Mononegavirales mRNA-capping region V.	TIGR04198, Includes:_mRNA_guanine-N7--methyltransferase, mRNA capping enzyme, paramyxovirus family.	TIGR04198, Includes:_mRNA_guanine-N7--methyltransferase, mRNA capping enzyme, paramyxovirus family.	TIGR04198, Includes:_mRNA_guanine-N7--methyltransferase, mRNA capping enzyme, paramyxovirus family.		pfam00946, Mononeg_RNA_pol, Mononegavirales RNA dependent RNA polymerase.;pfam14318, Mononeg_mRNAcap, Mononegavirales mRNA-capping region V.	TIGR04198, Includes:_mRNA_guanine-N7--methyltransferase, mRNA capping enzyme, paramyxovirus family.	TIGR04198, Includes:_mRNA_guanine-N7--methyltransferase, mRNA capping enzyme, paramyxovirus family.
MT646410.1 Sclerotinia sclerotiorum ourmia-like virus 14	3368	687	687	204	687	687	687	795	687	687	687	687	687	716	687	687	687	187	317	pfam05919, Mitovir_RNA_pol, Mitovirus RNA-dependent RNA polymerase.	pfam05919, Mitovir_RNA_pol, Mitovirus RNA-dependent RNA polymerase.			pfam05919, Mitovir_RNA_pol, Mitovirus RNA-dependent RNA polymerase.		pfam05919, Mitovir_RNA_pol, Mitovirus RNA-dependent RNA polymerase.		pfam05919, Mitovir_RNA_pol, Mitovirus RNA-dependent RNA polymerase.	pfam05919, Mitovir_RNA_pol, Mitovirus RNA-dependent RNA polymerase.	pfam05919, Mitovir_RNA_pol, Mitovirus RNA-dependent RNA polymerase.			pfam05919, Mitovir_RNA_pol, Mitovirus RNA-dependent RNA polymerase.	pfam05919, Mitovir_RNA_pol, Mitovirus RNA-dependent RNA polymerase.
MT646414.1 Sclerotinia sclerotiorum endornavirus 1-WX	10596	3495	3495	352	3495	3495	3495	3531	3495	3495	3495	3495	3495	3495	3505	3505	3495	258	150	cd17922, DEXHc_LHR-like, DEXH-box helicase domain of LHR.;pfam04851, ResIII, Type III restriction enzyme, res subunit.;cd18809, SF1_C_RecD, C-terminal helicase domain of RecD family helicases.;COG1201, Lhr, Lhr-like helicases [General function prediction only].;KOG0920, KOG0920, KOG0920, ATP-dependent RNA helicase A [RNA processing and modification].;COG1203, COG1203, CRISPR-associated helicase C…	cd17922, DEXHc_LHR-like, DEXH-box helicase domain of LHR.;pfam04851, ResIII, Type III restriction enzyme, res subunit.;cd18809, SF1_C_RecD, C-terminal helicase domain of RecD family helicases.;COG1201, Lhr, Lhr-like helicases [General function prediction only].;KOG0920, KOG0920, KOG0920, ATP-dependent RNA helicase A [RNA processing and modification].;COG1203, COG1203, CRISPR-associated helicase C…		pfam00978, RdRP_2, RNA dependent RNA polymerase.;smart00487, DEXDc, DEAD-like helicases superfamily.;pfam00270, DEAD, DEAD/DEAH box helicase.;pfam01660, Vmethyltransf, Viral methyltransferase.;pfam01443, Viral_helicase1, Viral (Superfamily 1) RNA helicase.;cd17921, DEXHc_Ski2, DEXH-box helicase domain of DEAD-like helicase Ski2 family proteins.	cd17922, DEXHc_LHR-like, DEXH-box helicase domain of LHR.;pfam04851, ResIII, Type III restriction enzyme, res subunit.;cd18809, SF1_C_RecD, C-terminal helicase domain of RecD family helicases.;COG1201, Lhr, Lhr-like helicases [General function prediction only].;KOG0920, KOG0920, KOG0920, ATP-dependent RNA helicase A [RNA processing and modification].;COG1203, COG1203, CRISPR-associated helicase C…		cd17922, DEXHc_LHR-like, DEXH-box helicase domain of LHR.;pfam04851, ResIII, Type III restriction enzyme, res subunit.;cd18809, SF1_C_RecD, C-terminal helicase domain of RecD family helicases.;COG1201, Lhr, Lhr-like helicases [General function prediction only].;COG1203, COG1203, CRISPR-associated helicase Cas3 [Defense mechanisms].;KOG0920, KOG0920, KOG0920, ATP-dependent RNA helicase A [RNA proc…		cd17922, DEXHc_LHR-like, DEXH-box helicase domain of LHR.;pfam04851, ResIII, Type III restriction enzyme, res subunit.;cd18809, SF1_C_RecD, C-terminal helicase domain of RecD family helicases.;COG1201, Lhr, Lhr-like helicases [General function prediction only].;KOG0920, KOG0920, KOG0920, ATP-dependent RNA helicase A [RNA processing and modification].;COG1203, COG1203, CRISPR-associated helicase C…	cd17922, DEXHc_LHR-like, DEXH-box helicase domain of LHR.;pfam04851, ResIII, Type III restriction enzyme, res subunit.;cd18809, SF1_C_RecD, C-terminal helicase domain of RecD family helicases.;COG1201, Lhr, Lhr-like helicases [General function prediction only].;KOG0920, KOG0920, KOG0920, ATP-dependent RNA helicase A [RNA processing and modification].;COG1203, COG1203, CRISPR-associated helicase C…	cd18809, SF1_C_RecD, C-terminal helicase domain of RecD family helicases.;cd17922, DEXHc_LHR-like, DEXH-box helicase domain of LHR.;KOG0920, KOG0920, KOG0920, ATP-dependent RNA helicase A [RNA processing and modification].			cd17922, DEXHc_LHR-like, DEXH-box helicase domain of LHR.;pfam04851, ResIII, Type III restriction enzyme, res subunit.;cd18809, SF1_C_RecD, C-terminal helicase domain of RecD family helicases.;COG1201, Lhr, Lhr-like helicases [General function prediction only].;KOG0920, KOG0920, KOG0920, ATP-dependent RNA helicase A [RNA processing and modification].;COG1203, COG1203, CRISPR-associated helicase C…	cd17922, DEXHc_LHR-like, DEXH-box helicase domain of LHR.;pfam04851, ResIII, Type III restriction enzyme, res subunit.;cd18809, SF1_C_RecD, C-terminal helicase domain of RecD family helicases.;COG1201, Lhr, Lhr-like helicases [General function prediction only].;KOG0920, KOG0920, KOG0920, ATP-dependent RNA helicase A [RNA processing and modification].;COG1203, COG1203, CRISPR-associated helicase C…	pfam00978, RdRP_2, RNA dependent RNA polymerase.;smart00487, DEXDc, DEAD-like helicases superfamily.;pfam01660, Vmethyltransf, Viral methyltransferase.;pfam00270, DEAD, DEAD/DEAH box helicase.	pfam01660, Vmethyltransf, Viral methyltransferase.
MT646415.1 Sclerotinia sclerotiorum dsRNA mycovirus-L-WX2	9097	1360	1360	303	1368	1368	1368	1421	1368	1368	1360	1360	1368	1377	1418	1418	1368	263	154				pfam02123, RdRP_4, Viral RNA-directed RNA-polymerase.												pfam02123, RdRP_4, Viral RNA-directed RNA-polymerase.
MT646418.1 Sclerotinia sclerotiorum botybirnavirus 3-WX	6201	1905	1905	233	1905	1905	1905	2004	1905	1905	1905	1905	1905	1939	1928	1928	1905	324	650				pfam02123, RdRP_4, Viral RNA-directed RNA-polymerase.												pfam02123, RdRP_4, Viral RNA-directed RNA-polymerase.
MT646421.1 Sclerotinia sclerotiorum endornavirus 9	13562	4500	4500	410	4500	4500	4500	4520	4500	4500	4500	4500	4500	4520	4500	4500	4500	194	209	pfam00978, RdRP_2, RNA dependent RNA polymerase.;pfam01660, Vmethyltransf, Viral methyltransferase.;cd17934, DEXXQc_Upf1-like, DEXXQ-box helicase domain of Upf1-like helicase.;pfam01443, Viral_helicase1, Viral (Superfamily 1) RNA helicase.;cd17914, DExxQc_SF1-N, DEXQ-box helicase domain of superfamily 1 helicase.	pfam00978, RdRP_2, RNA dependent RNA polymerase.;pfam01660, Vmethyltransf, Viral methyltransferase.;cd17934, DEXXQc_Upf1-like, DEXXQ-box helicase domain of Upf1-like helicase.;pfam01443, Viral_helicase1, Viral (Superfamily 1) RNA helicase.;cd17914, DExxQc_SF1-N, DEXQ-box helicase domain of superfamily 1 helicase.	smart00487, DEXDc, DEAD-like helicases superfamily.	pfam01660, Vmethyltransf, Viral methyltransferase.;pfam00978, RdRP_2, RNA dependent RNA polymerase.	pfam00978, RdRP_2, RNA dependent RNA polymerase.;pfam01660, Vmethyltransf, Viral methyltransferase.;cd17934, DEXXQc_Upf1-like, DEXXQ-box helicase domain of Upf1-like helicase.;pfam01443, Viral_helicase1, Viral (Superfamily 1) RNA helicase.;cd17914, DExxQc_SF1-N, DEXQ-box helicase domain of superfamily 1 helicase.	pfam00978, RdRP_2, RNA dependent RNA polymerase.;pfam01660, Vmethyltransf, Viral methyltransferase.;cd01699, RNA_dep_RNAP, RNA_dep_RNAP: RNA-dependent RNA polymerase (RdRp) is an essential protein encoded in the genomes of all RNA containing viruses with no DNA stage.;pfam01443, Viral_helicase1, Viral (Superfamily 1) RNA helicase.	pfam00978, RdRP_2, RNA dependent RNA polymerase.;pfam01660, Vmethyltransf, Viral methyltransferase.;cd17934, DEXXQc_Upf1-like, DEXXQ-box helicase domain of Upf1-like helicase.;pfam01443, Viral_helicase1, Viral (Superfamily 1) RNA helicase.;cd17914, DExxQc_SF1-N, DEXQ-box helicase domain of superfamily 1 helicase.		pfam00978, RdRP_2, RNA dependent RNA polymerase.;pfam01660, Vmethyltransf, Viral methyltransferase.;cd17934, DEXXQc_Upf1-like, DEXXQ-box helicase domain of Upf1-like helicase.;pfam01443, Viral_helicase1, Viral (Superfamily 1) RNA helicase.;cd17914, DExxQc_SF1-N, DEXQ-box helicase domain of superfamily 1 helicase.	pfam00978, RdRP_2, RNA dependent RNA polymerase.;pfam01660, Vmethyltransf, Viral methyltransferase.;cd17934, DEXXQc_Upf1-like, DEXXQ-box helicase domain of Upf1-like helicase.;pfam01443, Viral_helicase1, Viral (Superfamily 1) RNA helicase.;cd17914, DExxQc_SF1-N, DEXQ-box helicase domain of superfamily 1 helicase.	pfam00978, RdRP_2, RNA dependent RNA polymerase.;pfam01660, Vmethyltransf, Viral methyltransferase.;cd17934, DEXXQc_Upf1-like, DEXXQ-box helicase domain of Upf1-like helicase.;pfam01443, Viral_helicase1, Viral (Superfamily 1) RNA helicase.;cd17914, DExxQc_SF1-N, DEXQ-box helicase domain of superfamily 1 helicase.	pfam00978, RdRP_2, RNA dependent RNA polymerase.;pfam01660, Vmethyltransf, Viral methyltransferase.		pfam00978, RdRP_2, RNA dependent RNA polymerase.;pfam01660, Vmethyltransf, Viral methyltransferase.;cd17934, DEXXQc_Upf1-like, DEXXQ-box helicase domain of Upf1-like helicase.;pfam01443, Viral_helicase1, Viral (Superfamily 1) RNA helicase.;cd17914, DExxQc_SF1-N, DEXQ-box helicase domain of superfamily 1 helicase.	pfam00978, RdRP_2, RNA dependent RNA polymerase.;pfam01660, Vmethyltransf, Viral methyltransferase.;cd17934, DEXXQc_Upf1-like, DEXXQ-box helicase domain of Upf1-like helicase.;pfam01443, Viral_helicase1, Viral (Superfamily 1) RNA helicase.;cd17914, DExxQc_SF1-N, DEXQ-box helicase domain of superfamily 1 helicase.	pfam00978, RdRP_2, RNA dependent RNA polymerase.;pfam01660, Vmethyltransf, Viral methyltransferase.;pfam01443, Viral_helicase1, Viral (Superfamily 1) RNA helicase.
MT646423.1 Sclerotinia sclerotiorum botybirnavirus 2-WX	6119	1868	1868	227	1889	1889	1889	1884	1889	1889	1868	1868	1889	1924	1868	1868	1889	193	781				pfam02123, RdRP_4, Viral RNA-directed RNA-polymerase.;pfam00680, RdRP_1, RNA dependent RNA polymerase.												pfam02123, RdRP_4, Viral RNA-directed RNA-polymerase.;pfam00680, RdRP_1, RNA dependent RNA polymerase.;cd01699, RNA_dep_RNAP, RNA_dep_RNAP: RNA-dependent RNA polymerase (RdRp) is an essential protein encoded in the genomes of all RNA containing viruses with no DNA stage.
MT646426.1 Sclerotinia sclerotiorum deltaflexivirus 2-WX	6651	2171	2171	367	2198	2198	2198	2171	2198	2198	2171	2171	2198	2217	2171	2171	2198	448	1211				pfam01660, Vmethyltransf, Viral methyltransferase.												pfam01660, Vmethyltransf, Viral methyltransferase.
MT646427.1 Sclerotinia sclerotiorum mycotymovirus 1-WX	7320	2356	2356	342	2356	2356	2356	2371	2356	2356	2356	2356	2356	2356	2371	2371	2356	191	595	pfam01660, Vmethyltransf, Viral methyltransferase.;pfam01443, Viral_helicase1, Viral (Superfamily 1) RNA helicase.	pfam01660, Vmethyltransf, Viral methyltransferase.;pfam01443, Viral_helicase1, Viral (Superfamily 1) RNA helicase.	pfam01660, Vmethyltransf, Viral methyltransferase.	pfam01443, Viral_helicase1, Viral (Superfamily 1) RNA helicase.;pfam01660, Vmethyltransf, Viral methyltransferase.	pfam01660, Vmethyltransf, Viral methyltransferase.;pfam01443, Viral_helicase1, Viral (Superfamily 1) RNA helicase.	pfam01660, Vmethyltransf, Viral methyltransferase.;pfam01443, Viral_helicase1, Viral (Superfamily 1) RNA helicase.	pfam01660, Vmethyltransf, Viral methyltransferase.;pfam01443, Viral_helicase1, Viral (Superfamily 1) RNA helicase.		pfam01660, Vmethyltransf, Viral methyltransferase.;pfam01443, Viral_helicase1, Viral (Superfamily 1) RNA helicase.	pfam01660, Vmethyltransf, Viral methyltransferase.;pfam01443, Viral_helicase1, Viral (Superfamily 1) RNA helicase.	pfam01660, Vmethyltransf, Viral methyltransferase.;pfam01443, Viral_helicase1, Viral (Superfamily 1) RNA helicase.	pfam01660, Vmethyltransf, Viral methyltransferase.;pfam01443, Viral_helicase1, Viral (Superfamily 1) RNA helicase.		pfam01660, Vmethyltransf, Viral methyltransferase.;pfam01443, Viral_helicase1, Viral (Superfamily 1) RNA helicase.	pfam01660, Vmethyltransf, Viral methyltransferase.;pfam01443, Viral_helicase1, Viral (Superfamily 1) RNA helicase.	pfam01660, Vmethyltransf, Viral methyltransferase.;pfam01443, Viral_helicase1, Viral (Superfamily 1) RNA helicase.
MT646428.1 Sclerotinia sclerotiorum deltaflexivirus 3	7375	2077	2077	175	2077	2077	2077	2098	2077	2077	2077	2077	2077	2077	2098	2098	2077	443	297				pfam01660, Vmethyltransf, Viral methyltransferase.												pfam01660, Vmethyltransf, Viral methyltransferase.;pfam01443, Viral_helicase1, Viral (Superfamily 1) RNA helicase.	pfam01660, Vmethyltransf, Viral methyltransferase.
MT646429.1 Sclerotinia sclerotiorum deltaflexivirus 1-WX	8124	2078	2078	481	2078	2078	2078	2300	2078	2078	2078	2078	2078	2179	2078	2078	2078	162	376				pfam01660, Vmethyltransf, Viral methyltransferase.												pfam01660, Vmethyltransf, Viral methyltransferase.
MT706019.1 Sclerotinia sclerotiorum rhabdovirus 1	11356	2098	2098	186	2098	2098	2098	2211	2098	2098	2098	2098	2098	2124	2098	2098	2098	170	257	pfam00946, Mononeg_RNA_pol, Mononegavirales RNA dependent RNA polymerase.;TIGR04198, Includes:_mRNA_guanine-N7--methyltransferase, mRNA capping enzyme, paramyxovirus family.;pfam14314, Methyltrans_Mon, Virus-capping methyltransferase.;pfam14318, Mononeg_mRNAcap, Mononegavirales mRNA-capping region V.	pfam00946, Mononeg_RNA_pol, Mononegavirales RNA dependent RNA polymerase.;TIGR04198, Includes:_mRNA_guanine-N7--methyltransferase, mRNA capping enzyme, paramyxovirus family.;pfam14314, Methyltrans_Mon, Virus-capping methyltransferase.;pfam14318, Mononeg_mRNAcap, Mononegavirales mRNA-capping region V.		pfam00946, Mononeg_RNA_pol, Mononegavirales RNA dependent RNA polymerase.;TIGR04198, Includes:_mRNA_guanine-N7--methyltransferase, mRNA capping enzyme, paramyxovirus family.;pfam14318, Mononeg_mRNAcap, Mononegavirales mRNA-capping region V.	pfam00946, Mononeg_RNA_pol, Mononegavirales RNA dependent RNA polymerase.;TIGR04198, Includes:_mRNA_guanine-N7--methyltransferase, mRNA capping enzyme, paramyxovirus family.;pfam14314, Methyltrans_Mon, Virus-capping methyltransferase.;pfam14318, Mononeg_mRNAcap, Mononegavirales mRNA-capping region V.	KOG1997, KOG1997, KOG1997, PH domain-containing protein [Signal transduction mechanisms].	pfam00946, Mononeg_RNA_pol, Mononegavirales RNA dependent RNA polymerase.;TIGR04198, Includes:_mRNA_guanine-N7--methyltransferase, mRNA capping enzyme, paramyxovirus family.;pfam14314, Methyltrans_Mon, Virus-capping methyltransferase.;pfam14318, Mononeg_mRNAcap, Mononegavirales mRNA-capping region V.	KOG1997, KOG1997, KOG1997, PH domain-containing protein [Signal transduction mechanisms].	pfam00946, Mononeg_RNA_pol, Mononegavirales RNA dependent RNA polymerase.;TIGR04198, Includes:_mRNA_guanine-N7--methyltransferase, mRNA capping enzyme, paramyxovirus family.;pfam14314, Methyltrans_Mon, Virus-capping methyltransferase.;pfam14318, Mononeg_mRNAcap, Mononegavirales mRNA-capping region V.	pfam00946, Mononeg_RNA_pol, Mononegavirales RNA dependent RNA polymerase.;TIGR04198, Includes:_mRNA_guanine-N7--methyltransferase, mRNA capping enzyme, paramyxovirus family.;pfam14314, Methyltrans_Mon, Virus-capping methyltransferase.;pfam14318, Mononeg_mRNAcap, Mononegavirales mRNA-capping region V.	pfam00946, Mononeg_RNA_pol, Mononegavirales RNA dependent RNA polymerase.;TIGR04198, Includes:_mRNA_guanine-N7--methyltransferase, mRNA capping enzyme, paramyxovirus family.;pfam14314, Methyltrans_Mon, Virus-capping methyltransferase.;pfam14318, Mononeg_mRNAcap, Mononegavirales mRNA-capping region V.	pfam00946, Mononeg_RNA_pol, Mononegavirales RNA dependent RNA polymerase.;TIGR04198, Includes:_mRNA_guanine-N7--methyltransferase, mRNA capping enzyme, paramyxovirus family.;pfam14314, Methyltrans_Mon, Virus-capping methyltransferase.;pfam14318, Mononeg_mRNAcap, Mononegavirales mRNA-capping region V.	KOG1997, KOG1997, KOG1997, PH domain-containing protein [Signal transduction mechanisms].	pfam00946, Mononeg_RNA_pol, Mononegavirales RNA dependent RNA polymerase.;TIGR04198, Includes:_mRNA_guanine-N7--methyltransferase, mRNA capping enzyme, paramyxovirus family.;pfam14314, Methyltrans_Mon, Virus-capping methyltransferase.;pfam14318, Mononeg_mRNAcap, Mononegavirales mRNA-capping region V.	pfam00946, Mononeg_RNA_pol, Mononegavirales RNA dependent RNA polymerase.;TIGR04198, Includes:_mRNA_guanine-N7--methyltransferase, mRNA capping enzyme, paramyxovirus family.;pfam14314, Methyltrans_Mon, Virus-capping methyltransferase.;pfam14318, Mononeg_mRNAcap, Mononegavirales mRNA-capping region V.	pfam00946, Mononeg_RNA_pol, Mononegavirales RNA dependent RNA polymerase.;pfam14314, Methyltrans_Mon, Virus-capping methyltransferase.;TIGR04198, Includes:_mRNA_guanine-N7--methyltransferase, mRNA capping enzyme, paramyxovirus family.;pfam14318, Mononeg_mRNAcap, Mononegavirales mRNA-capping region V.
MT706024.1 Sclerotinia sclerotiorum deltaflexivirus 3 S1	7435	2083	2083	175	2083	2083	2083	2104	2083	2083	2083	2083	2083	2083	2104	2104	2083	443	334				pfam01660, Vmethyltransf, Viral methyltransferase.												pfam01660, Vmethyltransf, Viral methyltransferase.;pfam01443, Viral_helicase1, Viral (Superfamily 1) RNA helicase.	pfam01660, Vmethyltransf, Viral methyltransferase.
MT829323.1 Sclerotinia sclerotiorum botybirnavirus 3 S1	6214	1905	1905	240	1905	1905	1905	2000	1905	1905	1905	1905	1905	1939	1920	1920	1905	316	559				pfam02123, RdRP_4, Viral RNA-directed RNA-polymerase.												pfam02123, RdRP_4, Viral RNA-directed RNA-polymerase.
MT829324.1 Sclerotinia sclerotiorum botybirnavirus 3 S2	5879	1791	1791	161	1825	1825	1825	1828	1825	1825	1791	1791	1825	1825	1808	1808	1825	174	292
MW452524.1 Sclerotinia sclerotiorum deltaflexivirus 3 S2	2571	210	210	130	242	242	242	337	242	242	210	210	242	738	210	210	242	136	198
MW752175.1 Magnaporthe oryzae polymycovirus 1	2364	774	774	170	774	774	774	787	774	774	774	774	774	774	787	787	774	787	774	cd01699, RNA_dep_RNAP, RNA_dep_RNAP: RNA-dependent RNA polymerase (RdRp) is an essential protein encoded in the genomes of all RNA containing viruses with no DNA stage.;pfam00680, RdRP_1, RNA dependent RNA polymerase.	cd01699, RNA_dep_RNAP, RNA_dep_RNAP: RNA-dependent RNA polymerase (RdRp) is an essential protein encoded in the genomes of all RNA containing viruses with no DNA stage.;pfam00680, RdRP_1, RNA dependent RNA polymerase.		pfam00680, RdRP_1, RNA dependent RNA polymerase.	cd01699, RNA_dep_RNAP, RNA_dep_RNAP: RNA-dependent RNA polymerase (RdRp) is an essential protein encoded in the genomes of all RNA containing viruses with no DNA stage.;pfam00680, RdRP_1, RNA dependent RNA polymerase.	cd01699, RNA_dep_RNAP, RNA_dep_RNAP: RNA-dependent RNA polymerase (RdRp) is an essential protein encoded in the genomes of all RNA containing viruses with no DNA stage.;pfam00680, RdRP_1, RNA dependent RNA polymerase.		cd01699, RNA_dep_RNAP, RNA_dep_RNAP: RNA-dependent RNA polymerase (RdRp) is an essential protein encoded in the genomes of all RNA containing viruses with no DNA stage.;pfam00680, RdRP_1, RNA dependent RNA polymerase.	cd01699, RNA_dep_RNAP, RNA_dep_RNAP: RNA-dependent RNA polymerase (RdRp) is an essential protein encoded in the genomes of all RNA containing viruses with no DNA stage.;pfam00680, RdRP_1, RNA dependent RNA polymerase.	cd01699, RNA_dep_RNAP, RNA_dep_RNAP: RNA-dependent RNA polymerase (RdRp) is an essential protein encoded in the genomes of all RNA containing viruses with no DNA stage.;pfam00680, RdRP_1, RNA dependent RNA polymerase.		cd01699, RNA_dep_RNAP, RNA_dep_RNAP: RNA-dependent RNA polymerase (RdRp) is an essential protein encoded in the genomes of all RNA containing viruses with no DNA stage.;pfam00680, RdRP_1, RNA dependent RNA polymerase.	cd01699, RNA_dep_RNAP, RNA_dep_RNAP: RNA-dependent RNA polymerase (RdRp) is an essential protein encoded in the genomes of all RNA containing viruses with no DNA stage.;pfam00680, RdRP_1, RNA dependent RNA polymerase.	cd01699, RNA_dep_RNAP, RNA_dep_RNAP: RNA-dependent RNA polymerase (RdRp) is an essential protein encoded in the genomes of all RNA containing viruses with no DNA stage.;pfam00680, RdRP_1, RNA dependent RNA polymerase.	cd01699, RNA_dep_RNAP, RNA_dep_RNAP: RNA-dependent RNA polymerase (RdRp) is an essential protein encoded in the genomes of all RNA containing viruses with no DNA stage.;pfam00680, RdRP_1, RNA dependent RNA polymerase.	cd01699, RNA_dep_RNAP, RNA_dep_RNAP: RNA-dependent RNA polymerase (RdRp) is an essential protein encoded in the genomes of all RNA containing viruses with no DNA stage.;pfam00680, RdRP_1, RNA dependent RNA polymerase.	cd01699, RNA_dep_RNAP, RNA_dep_RNAP: RNA-dependent RNA polymerase (RdRp) is an essential protein encoded in the genomes of all RNA containing viruses with no DNA stage.;pfam00680, RdRP_1, RNA dependent RNA polymerase.
NC_000960.1 Cryphonectria hipovirus 3	9799	2875	2875	141	2875	2875	2875	2976	2875	2875	2875	2875	2875	2875	2945	2945	2875	250	433	cd01699, RNA_dep_RNAP, RNA_dep_RNAP: RNA-dependent RNA polymerase (RdRp) is an essential protein encoded in the genomes of all RNA containing viruses with no DNA stage.;COG1819, COG1819, Glycosyl transferases, related to UDP-glucuronosyltransferase [Carbohydrate transport and metabolism / Signal transduction mechanisms].;COG1643, HrpA, HrpA-like helicases [DNA replication, recombination, and repa…	cd01699, RNA_dep_RNAP, RNA_dep_RNAP: RNA-dependent RNA polymerase (RdRp) is an essential protein encoded in the genomes of all RNA containing viruses with no DNA stage.;COG1819, COG1819, Glycosyl transferases, related to UDP-glucuronosyltransferase [Carbohydrate transport and metabolism / Signal transduction mechanisms].;COG1643, HrpA, HrpA-like helicases [DNA replication, recombination, and repa…		cd01699, RNA_dep_RNAP, RNA_dep_RNAP: RNA-dependent RNA polymerase (RdRp) is an essential protein encoded in the genomes of all RNA containing viruses with no DNA stage.;COG1819, COG1819, Glycosyl transferases, related to UDP-glucuronosyltransferase [Carbohydrate transport and metabolism / Signal transduction mechanisms].;pfam00680, RdRP_1, RNA dependent RNA polymerase.	cd01699, RNA_dep_RNAP, RNA_dep_RNAP: RNA-dependent RNA polymerase (RdRp) is an essential protein encoded in the genomes of all RNA containing viruses with no DNA stage.;COG1819, COG1819, Glycosyl transferases, related to UDP-glucuronosyltransferase [Carbohydrate transport and metabolism / Signal transduction mechanisms].;COG1643, HrpA, HrpA-like helicases [DNA replication, recombination, and repa…	cd01699, RNA_dep_RNAP, RNA_dep_RNAP: RNA-dependent RNA polymerase (RdRp) is an essential protein encoded in the genomes of all RNA containing viruses with no DNA stage.;COG1819, COG1819, Glycosyl transferases, related to UDP-glucuronosyltransferase [Carbohydrate transport and metabolism / Signal transduction mechanisms].;pfam00680, RdRP_1, RNA dependent RNA polymerase.;smart00487, DEXDc, DEAD-lik…	cd01699, RNA_dep_RNAP, RNA_dep_RNAP: RNA-dependent RNA polymerase (RdRp) is an essential protein encoded in the genomes of all RNA containing viruses with no DNA stage.;COG1819, COG1819, Glycosyl transferases, related to UDP-glucuronosyltransferase [Carbohydrate transport and metabolism / Signal transduction mechanisms].;COG1643, HrpA, HrpA-like helicases [DNA replication, recombination, and repa…	COG1819, COG1819, Glycosyl transferases, related to UDP-glucuronosyltransferase [Carbohydrate transport and metabolism / Signal transduction mechanisms].;cd01699, RNA_dep_RNAP, RNA_dep_RNAP: RNA-dependent RNA polymerase (RdRp) is an essential protein encoded in the genomes of all RNA containing viruses with no DNA stage.	cd01699, RNA_dep_RNAP, RNA_dep_RNAP: RNA-dependent RNA polymerase (RdRp) is an essential protein encoded in the genomes of all RNA containing viruses with no DNA stage.;COG1819, COG1819, Glycosyl transferases, related to UDP-glucuronosyltransferase [Carbohydrate transport and metabolism / Signal transduction mechanisms].;COG1643, HrpA, HrpA-like helicases [DNA replication, recombination, and repa…	cd01699, RNA_dep_RNAP, RNA_dep_RNAP: RNA-dependent RNA polymerase (RdRp) is an essential protein encoded in the genomes of all RNA containing viruses with no DNA stage.;COG1819, COG1819, Glycosyl transferases, related to UDP-glucuronosyltransferase [Carbohydrate transport and metabolism / Signal transduction mechanisms].;COG1643, HrpA, HrpA-like helicases [DNA replication, recombination, and repa…	cd01699, RNA_dep_RNAP, RNA_dep_RNAP: RNA-dependent RNA polymerase (RdRp) is an essential protein encoded in the genomes of all RNA containing viruses with no DNA stage.;COG1819, COG1819, Glycosyl transferases, related to UDP-glucuronosyltransferase [Carbohydrate transport and metabolism / Signal transduction mechanisms].;pfam00680, RdRP_1, RNA dependent RNA polymerase.;COG1643, HrpA, HrpA-like he…	COG1819, COG1819, Glycosyl transferases, related to UDP-glucuronosyltransferase [Carbohydrate transport and metabolism / Signal transduction mechanisms].;cd01699, RNA_dep_RNAP, RNA_dep_RNAP: RNA-dependent RNA polymerase (RdRp) is an essential protein encoded in the genomes of all RNA containing viruses with no DNA stage.;pfam00680, RdRP_1, RNA dependent RNA polymerase.	COG1819, COG1819, Glycosyl transferases, related to UDP-glucuronosyltransferase [Carbohydrate transport and metabolism / Signal transduction mechanisms].;cd01699, RNA_dep_RNAP, RNA_dep_RNAP: RNA-dependent RNA polymerase (RdRp) is an essential protein encoded in the genomes of all RNA containing viruses with no DNA stage.	cd01699, RNA_dep_RNAP, RNA_dep_RNAP: RNA-dependent RNA polymerase (RdRp) is an essential protein encoded in the genomes of all RNA containing viruses with no DNA stage.;COG1819, COG1819, Glycosyl transferases, related to UDP-glucuronosyltransferase [Carbohydrate transport and metabolism / Signal transduction mechanisms].;COG1643, HrpA, HrpA-like helicases [DNA replication, recombination, and repa…	cd01699, RNA_dep_RNAP, RNA_dep_RNAP: RNA-dependent RNA polymerase (RdRp) is an essential protein encoded in the genomes of all RNA containing viruses with no DNA stage.;COG1819, COG1819, Glycosyl transferases, related to UDP-glucuronosyltransferase [Carbohydrate transport and metabolism / Signal transduction mechanisms].;COG1643, HrpA, HrpA-like helicases [DNA replication, recombination, and repa…	COG1819, COG1819, Glycosyl transferases, related to UDP-glucuronosyltransferase [Carbohydrate transport and metabolism / Signal transduction mechanisms].;cd01699, RNA_dep_RNAP, RNA_dep_RNAP: RNA-dependent RNA polymerase (RdRp) is an essential protein encoded in the genomes of all RNA containing viruses with no DNA stage.
NC_001492.1 Cryphonectria hipovirus 1	12734	3183	3183	158	3183	3183	3183	3251	3183	3183	3183	3183	3183	3747	3183	3183	3183	422	618	pfam12039, DUF3525, Protein of unknown function (DUF3525).;pfam03569, Peptidase_C8, Peptidase family C8.;smart00487, DEXDc, DEAD-like helicases superfamily.;cd17931, DEXHc_viral_Ns3, DEXH-box helicase domain of NS3 protease-helicase.;pfam00270, DEAD, DEAD/DEAH box helicase.	pfam12039, DUF3525, Protein of unknown function (DUF3525).;pfam03569, Peptidase_C8, Peptidase family C8.;smart00487, DEXDc, DEAD-like helicases superfamily.;cd17931, DEXHc_viral_Ns3, DEXH-box helicase domain of NS3 protease-helicase.;pfam00270, DEAD, DEAD/DEAH box helicase.		pfam12039, DUF3525, Protein of unknown function (DUF3525).;pfam03569, Peptidase_C8, Peptidase family C8.;smart00487, DEXDc, DEAD-like helicases superfamily.;cd17931, DEXHc_viral_Ns3, DEXH-box helicase domain of NS3 protease-helicase.	pfam12039, DUF3525, Protein of unknown function (DUF3525).;pfam03569, Peptidase_C8, Peptidase family C8.;smart00487, DEXDc, DEAD-like helicases superfamily.;cd17931, DEXHc_viral_Ns3, DEXH-box helicase domain of NS3 protease-helicase.;pfam00270, DEAD, DEAD/DEAH box helicase.	pfam12039, DUF3525, Protein of unknown function (DUF3525).;cd17931, DEXHc_viral_Ns3, DEXH-box helicase domain of NS3 protease-helicase.;smart00487, DEXDc, DEAD-like helicases superfamily.;cd00046, SF2-N, N-terminal DEAD/H-box helicase domain of superfamily 2 helicases.;pfam00270, DEAD, DEAD/DEAH box helicase.	pfam12039, DUF3525, Protein of unknown function (DUF3525).;pfam03569, Peptidase_C8, Peptidase family C8.;smart00487, DEXDc, DEAD-like helicases superfamily.;cd17931, DEXHc_viral_Ns3, DEXH-box helicase domain of NS3 protease-helicase.;pfam00270, DEAD, DEAD/DEAH box helicase.	pfam12039, DUF3525, Protein of unknown function (DUF3525).;cd17931, DEXHc_viral_Ns3, DEXH-box helicase domain of NS3 protease-helicase.;smart00487, DEXDc, DEAD-like helicases superfamily.;cd00046, SF2-N, N-terminal DEAD/H-box helicase domain of superfamily 2 helicases.	pfam12039, DUF3525, Protein of unknown function (DUF3525).;pfam03569, Peptidase_C8, Peptidase family C8.;smart00487, DEXDc, DEAD-like helicases superfamily.;cd17931, DEXHc_viral_Ns3, DEXH-box helicase domain of NS3 protease-helicase.;pfam00270, DEAD, DEAD/DEAH box helicase.	pfam12039, DUF3525, Protein of unknown function (DUF3525).;pfam03569, Peptidase_C8, Peptidase family C8.;smart00487, DEXDc, DEAD-like helicases superfamily.;cd17931, DEXHc_viral_Ns3, DEXH-box helicase domain of NS3 protease-helicase.;pfam00270, DEAD, DEAD/DEAH box helicase.	pfam12039, DUF3525, Protein of unknown function (DUF3525).;pfam03569, Peptidase_C8, Peptidase family C8.;smart00487, DEXDc, DEAD-like helicases superfamily.;cd17931, DEXHc_viral_Ns3, DEXH-box helicase domain of NS3 protease-helicase.	pfam12039, DUF3525, Protein of unknown function (DUF3525).;cd17931, DEXHc_viral_Ns3, DEXH-box helicase domain of NS3 protease-helicase.;smart00487, DEXDc, DEAD-like helicases superfamily.	pfam12039, DUF3525, Protein of unknown function (DUF3525).;cd17931, DEXHc_viral_Ns3, DEXH-box helicase domain of NS3 protease-helicase.;smart00487, DEXDc, DEAD-like helicases superfamily.;cd00046, SF2-N, N-terminal DEAD/H-box helicase domain of superfamily 2 helicases.	pfam12039, DUF3525, Protein of unknown function (DUF3525).;pfam03569, Peptidase_C8, Peptidase family C8.;smart00487, DEXDc, DEAD-like helicases superfamily.;cd17931, DEXHc_viral_Ns3, DEXH-box helicase domain of NS3 protease-helicase.;pfam00270, DEAD, DEAD/DEAH box helicase.	pfam12039, DUF3525, Protein of unknown function (DUF3525).;pfam03569, Peptidase_C8, Peptidase family C8.;smart00487, DEXDc, DEAD-like helicases superfamily.;cd17931, DEXHc_viral_Ns3, DEXH-box helicase domain of NS3 protease-helicase.;pfam00270, DEAD, DEAD/DEAH box helicase.	pfam12039, DUF3525, Protein of unknown function (DUF3525).;cd17931, DEXHc_viral_Ns3, DEXH-box helicase domain of NS3 protease-helicase.;smart00487, DEXDc, DEAD-like helicases superfamily.;cd00046, SF2-N, N-terminal DEAD/H-box helicase domain of superfamily 2 helicases.		pfam01830, Peptidase_C7, Peptidase C7 family.
NC_001633.1 Mushroom bacilliform virus	4009	658	658	160	679	679	679	728	679	679	658	658	679	859	684	684	679	198	209	pfam13365, Trypsin_2, Trypsin-like peptidase domain.	pfam13365, Trypsin_2, Trypsin-like peptidase domain.		pfam13365, Trypsin_2, Trypsin-like peptidase domain.	pfam13365, Trypsin_2, Trypsin-like peptidase domain.	pfam13365, Trypsin_2, Trypsin-like peptidase domain.	pfam02123, RdRP_4, Viral RNA-directed RNA-polymerase.;pfam00680, RdRP_1, RNA dependent RNA polymerase.;cd01699, RNA_dep_RNAP, RNA_dep_RNAP: RNA-dependent RNA polymerase (RdRp) is an essential protein encoded in the genomes of all RNA containing viruses with no DNA stage.	pfam13365, Trypsin_2, Trypsin-like peptidase domain.	pfam13365, Trypsin_2, Trypsin-like peptidase domain.	pfam13365, Trypsin_2, Trypsin-like peptidase domain.		pfam13365, Trypsin_2, Trypsin-like peptidase domain.	pfam02123, RdRP_4, Viral RNA-directed RNA-polymerase.;pfam00680, RdRP_1, RNA dependent RNA polymerase.	pfam13365, Trypsin_2, Trypsin-like peptidase domain.	pfam13365, Trypsin_2, Trypsin-like peptidase domain.	pfam13365, Trypsin_2, Trypsin-like peptidase domain.
NC_001641.1 Saccharomyces cerevisiae virus L-BC (La)	4615	866	866	170	888	888	888	866	888	888	866	866	888	927	866	866	888	139	124	pfam02123, RdRP_4, Viral RNA-directed RNA-polymerase.	pfam02123, RdRP_4, Viral RNA-directed RNA-polymerase.		pfam02123, RdRP_4, Viral RNA-directed RNA-polymerase.	pfam02123, RdRP_4, Viral RNA-directed RNA-polymerase.		pfam02123, RdRP_4, Viral RNA-directed RNA-polymerase.	pfam02123, RdRP_4, Viral RNA-directed RNA-polymerase.	pfam02123, RdRP_4, Viral RNA-directed RNA-polymerase.	pfam02123, RdRP_4, Viral RNA-directed RNA-polymerase.	pfam02123, RdRP_4, Viral RNA-directed RNA-polymerase.	pfam02123, RdRP_4, Viral RNA-directed RNA-polymerase.	pfam02123, RdRP_4, Viral RNA-directed RNA-polymerase.	pfam02123, RdRP_4, Viral RNA-directed RNA-polymerase.	pfam02123, RdRP_4, Viral RNA-directed RNA-polymerase.		pfam02123, RdRP_4, Viral RNA-directed RNA-polymerase.
NC_001963.1 Sphaeropsis sapinea RNA virus 1	5163	859	859	374	859	859	859	909	859	859	859	859	859	1273	909	909	859	632	485						pfam05518, Totivirus_coat, Totivirus coat protein.		pfam05518, Totivirus_coat, Totivirus coat protein.					pfam05518, Totivirus_coat, Totivirus coat protein.				pfam05518, Totivirus_coat, Totivirus coat protein.
NC_001964.1 Sphaeropsis sapinea RNA virus 2	5202	832	832	404	832	832	832	961	832	832	832	832	832	1265	832	832	832	525	653						pfam02123, RdRP_4, Viral RNA-directed RNA-polymerase.		pfam02123, RdRP_4, Viral RNA-directed RNA-polymerase.					pfam02123, RdRP_4, Viral RNA-directed RNA-polymerase.				pfam05518, Totivirus_coat, Totivirus coat protein.
NC_002604.1 Botrytis virus F	6827	1395	1395	308	1915	1915	1915	1397	1915	1915	1395	1395	1915	1917	1395	1395	1915	418	325	pfam01660, Vmethyltransf, Viral methyltransferase.;pfam01443, Viral_helicase1, Viral (Superfamily 1) RNA helicase.;pfam13401, AAA_22, AAA domain.;NF033913, fibronec_FbpA, LPXTG-anchored fibronectin-binding protein FbpA.;NF033804, Streccoc_I_II, antigen I/II family LPXTG-anchored adhesin.;KOG3119, KOG3119, KOG3119, Basic region leucine zipper transcription factor [Transcription].;pfam15324, TALPID…	pfam01660, Vmethyltransf, Viral methyltransferase.;pfam01443, Viral_helicase1, Viral (Superfamily 1) RNA helicase.;pfam13401, AAA_22, AAA domain.;NF033913, fibronec_FbpA, LPXTG-anchored fibronectin-binding protein FbpA.;NF033804, Streccoc_I_II, antigen I/II family LPXTG-anchored adhesin.;KOG3119, KOG3119, KOG3119, Basic region leucine zipper transcription factor [Transcription].;pfam15324, TALPID…	pfam00978, RdRP_2, RNA dependent RNA polymerase.	pfam01660, Vmethyltransf, Viral methyltransferase.;pfam00978, RdRP_2, RNA dependent RNA polymerase.;pfam01443, Viral_helicase1, Viral (Superfamily 1) RNA helicase.;NF033913, fibronec_FbpA, LPXTG-anchored fibronectin-binding protein FbpA.;KOG3771, KOG3771, KOG3771, Amphiphysin [Intracellular trafficking, secretion, and vesicular transport].;PHA03247, PHA03247, large tegument protein UL36; Provisio…	pfam01660, Vmethyltransf, Viral methyltransferase.;pfam00978, RdRP_2, RNA dependent RNA polymerase.;pfam01443, Viral_helicase1, Viral (Superfamily 1) RNA helicase.;NF033913, fibronec_FbpA, LPXTG-anchored fibronectin-binding protein FbpA.;pfam13401, AAA_22, AAA domain.;NF033804, Streccoc_I_II, antigen I/II family LPXTG-anchored adhesin.;KOG3119, KOG3119, KOG3119, Basic region leucine zipper transc…	pfam01660, Vmethyltransf, Viral methyltransferase.;pfam00978, RdRP_2, RNA dependent RNA polymerase.;pfam01443, Viral_helicase1, Viral (Superfamily 1) RNA helicase.;NF033913, fibronec_FbpA, LPXTG-anchored fibronectin-binding protein FbpA.;pfam13401, AAA_22, AAA domain.;NF033804, Streccoc_I_II, antigen I/II family LPXTG-anchored adhesin.;PLN03209, PLN03209, translocon at the inner envelope of chlor…	pfam01660, Vmethyltransf, Viral methyltransferase.;pfam01443, Viral_helicase1, Viral (Superfamily 1) RNA helicase.;pfam13401, AAA_22, AAA domain.;NF033913, fibronec_FbpA, LPXTG-anchored fibronectin-binding protein FbpA.;NF033804, Streccoc_I_II, antigen I/II family LPXTG-anchored adhesin.;KOG3119, KOG3119, KOG3119, Basic region leucine zipper transcription factor [Transcription].;pfam15324, TALPID…	pfam01660, Vmethyltransf, Viral methyltransferase.;pfam00978, RdRP_2, RNA dependent RNA polymerase.;pfam01443, Viral_helicase1, Viral (Superfamily 1) RNA helicase.;NF033913, fibronec_FbpA, LPXTG-anchored fibronectin-binding protein FbpA.;NF033804, Streccoc_I_II, antigen I/II family LPXTG-anchored adhesin.;PLN03209, PLN03209, translocon at the inner envelope of chloroplast subunit 62; Provisional.…	pfam01660, Vmethyltransf, Viral methyltransferase.;pfam00978, RdRP_2, RNA dependent RNA polymerase.;pfam01443, Viral_helicase1, Viral (Superfamily 1) RNA helicase.;NF033913, fibronec_FbpA, LPXTG-anchored fibronectin-binding protein FbpA.;pfam13401, AAA_22, AAA domain.;NF033804, Streccoc_I_II, antigen I/II family LPXTG-anchored adhesin.;KOG3119, KOG3119, KOG3119, Basic region leucine zipper transc…	pfam01660, Vmethyltransf, Viral methyltransferase.;pfam01443, Viral_helicase1, Viral (Superfamily 1) RNA helicase.;pfam13401, AAA_22, AAA domain.;NF033913, fibronec_FbpA, LPXTG-anchored fibronectin-binding protein FbpA.;NF033804, Streccoc_I_II, antigen I/II family LPXTG-anchored adhesin.;KOG3119, KOG3119, KOG3119, Basic region leucine zipper transcription factor [Transcription].;pfam15324, TALPID…	pfam01660, Vmethyltransf, Viral methyltransferase.;pfam01443, Viral_helicase1, Viral (Superfamily 1) RNA helicase.;pfam13401, AAA_22, AAA domain.;NF033804, Streccoc_I_II, antigen I/II family LPXTG-anchored adhesin.;NF033913, fibronec_FbpA, LPXTG-anchored fibronectin-binding protein FbpA.;pfam15324, TALPID3, Hedgehog signalling target.;KOG3119, KOG3119, KOG3119, Basic region leucine zipper transcr…	pfam01660, Vmethyltransf, Viral methyltransferase.;pfam00978, RdRP_2, RNA dependent RNA polymerase.;pfam01443, Viral_helicase1, Viral (Superfamily 1) RNA helicase.;NF033913, fibronec_FbpA, LPXTG-anchored fibronectin-binding protein FbpA.;NF033804, Streccoc_I_II, antigen I/II family LPXTG-anchored adhesin.;pfam13401, AAA_22, AAA domain.;pfam15324, TALPID3, Hedgehog signalling target.;KOG3119, KOG3…	pfam01660, Vmethyltransf, Viral methyltransferase.;pfam00978, RdRP_2, RNA dependent RNA polymerase.;pfam01443, Viral_helicase1, Viral (Superfamily 1) RNA helicase.;NF033913, fibronec_FbpA, LPXTG-anchored fibronectin-binding protein FbpA.;NF033804, Streccoc_I_II, antigen I/II family LPXTG-anchored adhesin.;PLN03209, PLN03209, translocon at the inner envelope of chloroplast subunit 62; Provisional.…	pfam01660, Vmethyltransf, Viral methyltransferase.;pfam01443, Viral_helicase1, Viral (Superfamily 1) RNA helicase.;pfam13401, AAA_22, AAA domain.;NF033913, fibronec_FbpA, LPXTG-anchored fibronectin-binding protein FbpA.;NF033804, Streccoc_I_II, antigen I/II family LPXTG-anchored adhesin.;KOG3119, KOG3119, KOG3119, Basic region leucine zipper transcription factor [Transcription].;pfam15324, TALPID…	pfam01660, Vmethyltransf, Viral methyltransferase.;pfam01443, Viral_helicase1, Viral (Superfamily 1) RNA helicase.;pfam13401, AAA_22, AAA domain.;NF033913, fibronec_FbpA, LPXTG-anchored fibronectin-binding protein FbpA.;NF033804, Streccoc_I_II, antigen I/II family LPXTG-anchored adhesin.;KOG3119, KOG3119, KOG3119, Basic region leucine zipper transcription factor [Transcription].;pfam15324, TALPID…	pfam01660, Vmethyltransf, Viral methyltransferase.;pfam00978, RdRP_2, RNA dependent RNA polymerase.;pfam01443, Viral_helicase1, Viral (Superfamily 1) RNA helicase.;NF033913, fibronec_FbpA, LPXTG-anchored fibronectin-binding protein FbpA.;NF033804, Streccoc_I_II, antigen I/II family LPXTG-anchored adhesin.;PLN03209, PLN03209, translocon at the inner envelope of chloroplast subunit 62; Provisional.…	pfam01443, Viral_helicase1, Viral (Superfamily 1) RNA helicase.;pfam13401, AAA_22, AAA domain.	NF033804, Streccoc_I_II, antigen I/II family LPXTG-anchored adhesin.;TIGR00601, UV_excision_repair_protein_RAD23_homolog_A, UV excision repair protein Rad23.;NF033913, fibronec_FbpA, LPXTG-anchored fibronectin-binding protein FbpA.;PTZ00144, PTZ00144, dihydrolipoamide succinyltransferase; Provisional.;pfam15324, TALPID3, Hedgehog signalling target.;KOG3119, KOG3119, KOG3119, Basic region leucine …
NC_002797.1 Discula destructiva virus 1	1787	560	560	164	560	560	560	595	560	560	560	560	560	560	581	581	560	127	383	pfam00680, RdRP_1, RNA dependent RNA polymerase.;cd01699, RNA_dep_RNAP, RNA_dep_RNAP: RNA-dependent RNA polymerase (RdRp) is an essential protein encoded in the genomes of all RNA containing viruses with no DNA stage.	pfam00680, RdRP_1, RNA dependent RNA polymerase.;cd01699, RNA_dep_RNAP, RNA_dep_RNAP: RNA-dependent RNA polymerase (RdRp) is an essential protein encoded in the genomes of all RNA containing viruses with no DNA stage.	pfam00680, RdRP_1, RNA dependent RNA polymerase.	pfam00680, RdRP_1, RNA dependent RNA polymerase.;cd01699, RNA_dep_RNAP, RNA_dep_RNAP: RNA-dependent RNA polymerase (RdRp) is an essential protein encoded in the genomes of all RNA containing viruses with no DNA stage.	pfam00680, RdRP_1, RNA dependent RNA polymerase.;cd01699, RNA_dep_RNAP, RNA_dep_RNAP: RNA-dependent RNA polymerase (RdRp) is an essential protein encoded in the genomes of all RNA containing viruses with no DNA stage.	pfam00680, RdRP_1, RNA dependent RNA polymerase.;cd01699, RNA_dep_RNAP, RNA_dep_RNAP: RNA-dependent RNA polymerase (RdRp) is an essential protein encoded in the genomes of all RNA containing viruses with no DNA stage.	pfam00680, RdRP_1, RNA dependent RNA polymerase.;cd01699, RNA_dep_RNAP, RNA_dep_RNAP: RNA-dependent RNA polymerase (RdRp) is an essential protein encoded in the genomes of all RNA containing viruses with no DNA stage.	pfam00680, RdRP_1, RNA dependent RNA polymerase.;cd01699, RNA_dep_RNAP, RNA_dep_RNAP: RNA-dependent RNA polymerase (RdRp) is an essential protein encoded in the genomes of all RNA containing viruses with no DNA stage.	pfam00680, RdRP_1, RNA dependent RNA polymerase.;cd01699, RNA_dep_RNAP, RNA_dep_RNAP: RNA-dependent RNA polymerase (RdRp) is an essential protein encoded in the genomes of all RNA containing viruses with no DNA stage.	pfam00680, RdRP_1, RNA dependent RNA polymerase.;cd01699, RNA_dep_RNAP, RNA_dep_RNAP: RNA-dependent RNA polymerase (RdRp) is an essential protein encoded in the genomes of all RNA containing viruses with no DNA stage.	pfam00680, RdRP_1, RNA dependent RNA polymerase.;cd01699, RNA_dep_RNAP, RNA_dep_RNAP: RNA-dependent RNA polymerase (RdRp) is an essential protein encoded in the genomes of all RNA containing viruses with no DNA stage.	pfam00680, RdRP_1, RNA dependent RNA polymerase.;cd01699, RNA_dep_RNAP, RNA_dep_RNAP: RNA-dependent RNA polymerase (RdRp) is an essential protein encoded in the genomes of all RNA containing viruses with no DNA stage.	pfam00680, RdRP_1, RNA dependent RNA polymerase.;cd01699, RNA_dep_RNAP, RNA_dep_RNAP: RNA-dependent RNA polymerase (RdRp) is an essential protein encoded in the genomes of all RNA containing viruses with no DNA stage.	pfam00680, RdRP_1, RNA dependent RNA polymerase.;cd01699, RNA_dep_RNAP, RNA_dep_RNAP: RNA-dependent RNA polymerase (RdRp) is an essential protein encoded in the genomes of all RNA containing viruses with no DNA stage.	pfam00680, RdRP_1, RNA dependent RNA polymerase.;cd01699, RNA_dep_RNAP, RNA_dep_RNAP: RNA-dependent RNA polymerase (RdRp) is an essential protein encoded in the genomes of all RNA containing viruses with no DNA stage.	pfam00680, RdRP_1, RNA dependent RNA polymerase.;cd01699, RNA_dep_RNAP, RNA_dep_RNAP: RNA-dependent RNA polymerase (RdRp) is an essential protein encoded in the genomes of all RNA containing viruses with no DNA stage.		pfam00680, RdRP_1, RNA dependent RNA polymerase.;cd01699, RNA_dep_RNAP, RNA_dep_RNAP: RNA-dependent RNA polymerase (RdRp) is an essential protein encoded in the genomes of all RNA containing viruses with no DNA stage.
NC_003470.1 Atkinsonella hypoxylon partitivirus RNA 1	2180	678	678	135	680	680	680	678	680	680	678	678	680	680	678	678	680	76	163	pfam00680, RdRP_1, RNA dependent RNA polymerase.	pfam00680, RdRP_1, RNA dependent RNA polymerase.	pfam00680, RdRP_1, RNA dependent RNA polymerase.;cd01699, RNA_dep_RNAP, RNA_dep_RNAP: RNA-dependent RNA polymerase (RdRp) is an essential protein encoded in the genomes of all RNA containing viruses with no DNA stage.	pfam00680, RdRP_1, RNA dependent RNA polymerase.	pfam00680, RdRP_1, RNA dependent RNA polymerase.	pfam00680, RdRP_1, RNA dependent RNA polymerase.;cd01699, RNA_dep_RNAP, RNA_dep_RNAP: RNA-dependent RNA polymerase (RdRp) is an essential protein encoded in the genomes of all RNA containing viruses with no DNA stage.	pfam00680, RdRP_1, RNA dependent RNA polymerase.	pfam00680, RdRP_1, RNA dependent RNA polymerase.	pfam00680, RdRP_1, RNA dependent RNA polymerase.	pfam00680, RdRP_1, RNA dependent RNA polymerase.	pfam00680, RdRP_1, RNA dependent RNA polymerase.	pfam00680, RdRP_1, RNA dependent RNA polymerase.	pfam00680, RdRP_1, RNA dependent RNA polymerase.	pfam00680, RdRP_1, RNA dependent RNA polymerase.	pfam00680, RdRP_1, RNA dependent RNA polymerase.	pfam00680, RdRP_1, RNA dependent RNA polymerase.
NC_003534.1 Cryphonectria hipovirus 2	12507	3292	3292	160	3292	3292	3292	3381	3292	3292	3292	3292	3292	3487	3292	3292	3292	303	447	pfam12039, DUF3525, Protein of unknown function (DUF3525).;smart00487, DEXDc, DEAD-like helicases superfamily.;COG1196, Smc, Chromosome segregation ATPases [Cell division and chromosome partitioning].;COG1196, Smc, Chromosome segregation ATPases [Cell division and chromosome partitioning].;COG1196, Smc, Chromosome segregation ATPases [Cell division and chromosome partitioning].;COG1196, Smc, Chro…	pfam12039, DUF3525, Protein of unknown function (DUF3525).;smart00487, DEXDc, DEAD-like helicases superfamily.;COG1196, Smc, Chromosome segregation ATPases [Cell division and chromosome partitioning].;COG1196, Smc, Chromosome segregation ATPases [Cell division and chromosome partitioning].;COG1196, Smc, Chromosome segregation ATPases [Cell division and chromosome partitioning].;COG1196, Smc, Chro…	pfam12039, DUF3525, Protein of unknown function (DUF3525).	pfam12039, DUF3525, Protein of unknown function (DUF3525).;smart00487, DEXDc, DEAD-like helicases superfamily.;cd00046, SF2-N, N-terminal DEAD/H-box helicase domain of superfamily 2 helicases.;pfam00270, DEAD, DEAD/DEAH box helicase.;cd17931, DEXHc_viral_Ns3, DEXH-box helicase domain of NS3 protease-helicase.	pfam12039, DUF3525, Protein of unknown function (DUF3525).;smart00487, DEXDc, DEAD-like helicases superfamily.;COG1196, Smc, Chromosome segregation ATPases [Cell division and chromosome partitioning].;COG1196, Smc, Chromosome segregation ATPases [Cell division and chromosome partitioning].;COG1196, Smc, Chromosome segregation ATPases [Cell division and chromosome partitioning].;COG1196, Smc, Chro…	pfam12039, DUF3525, Protein of unknown function (DUF3525).;smart00487, DEXDc, DEAD-like helicases superfamily.;KOG0161, KOG0161, KOG0161, Myosin class II heavy chain [Cytoskeleton].;COG1196, Smc, Chromosome segregation ATPases [Cell division and chromosome partitioning].;COG1196, Smc, Chromosome segregation ATPases [Cell division and chromosome partitioning].;COG1196, Smc, Chromosome segregation …	pfam12039, DUF3525, Protein of unknown function (DUF3525).;smart00487, DEXDc, DEAD-like helicases superfamily.;COG1196, Smc, Chromosome segregation ATPases [Cell division and chromosome partitioning].;COG1196, Smc, Chromosome segregation ATPases [Cell division and chromosome partitioning].;COG1196, Smc, Chromosome segregation ATPases [Cell division and chromosome partitioning].;COG1196, Smc, Chro…	pfam12039, DUF3525, Protein of unknown function (DUF3525).;KOG0161, KOG0161, KOG0161, Myosin class II heavy chain [Cytoskeleton].;smart00487, DEXDc, DEAD-like helicases superfamily.;TIGR02168, Chromosome_partition_protein_Smc, chromosome segregation protein SMC, common bacterial type.;pfam01576, Myosin_tail_1, Myosin tail.;COG1196, Smc, Chromosome segregation ATPases [Cell division and chromosome…	pfam12039, DUF3525, Protein of unknown function (DUF3525).;smart00487, DEXDc, DEAD-like helicases superfamily.;COG1196, Smc, Chromosome segregation ATPases [Cell division and chromosome partitioning].;COG1196, Smc, Chromosome segregation ATPases [Cell division and chromosome partitioning].;COG1196, Smc, Chromosome segregation ATPases [Cell division and chromosome partitioning].;COG1196, Smc, Chro…	pfam12039, DUF3525, Protein of unknown function (DUF3525).;smart00487, DEXDc, DEAD-like helicases superfamily.;COG1196, Smc, Chromosome segregation ATPases [Cell division and chromosome partitioning].;COG1196, Smc, Chromosome segregation ATPases [Cell division and chromosome partitioning].;COG1196, Smc, Chromosome segregation ATPases [Cell division and chromosome partitioning].;COG1196, Smc, Chro…	pfam12039, DUF3525, Protein of unknown function (DUF3525).;smart00487, DEXDc, DEAD-like helicases superfamily.;COG1196, Smc, Chromosome segregation ATPases [Cell division and chromosome partitioning].;cd00046, SF2-N, N-terminal DEAD/H-box helicase domain of superfamily 2 helicases.;pfam00270, DEAD, DEAD/DEAH box helicase.;TIGR02168, Chromosome_partition_protein_Smc, chromosome segregation protein…	pfam12039, DUF3525, Protein of unknown function (DUF3525).;smart00487, DEXDc, DEAD-like helicases superfamily.;KOG0161, KOG0161, KOG0161, Myosin class II heavy chain [Cytoskeleton].;COG1196, Smc, Chromosome segregation ATPases [Cell division and chromosome partitioning].;COG1196, Smc, Chromosome segregation ATPases [Cell division and chromosome partitioning].;TIGR02168, Chromosome_partition_prote…	pfam12039, DUF3525, Protein of unknown function (DUF3525).;KOG0161, KOG0161, KOG0161, Myosin class II heavy chain [Cytoskeleton].;smart00487, DEXDc, DEAD-like helicases superfamily.;TIGR02168, Chromosome_partition_protein_Smc, chromosome segregation protein SMC, common bacterial type.;pfam01576, Myosin_tail_1, Myosin tail.;COG1196, Smc, Chromosome segregation ATPases [Cell division and chromosome…	pfam12039, DUF3525, Protein of unknown function (DUF3525).;smart00487, DEXDc, DEAD-like helicases superfamily.;COG1196, Smc, Chromosome segregation ATPases [Cell division and chromosome partitioning].;COG1196, Smc, Chromosome segregation ATPases [Cell division and chromosome partitioning].;COG1196, Smc, Chromosome segregation ATPases [Cell division and chromosome partitioning].;COG1196, Smc, Chro…	pfam12039, DUF3525, Protein of unknown function (DUF3525).;smart00487, DEXDc, DEAD-like helicases superfamily.;COG1196, Smc, Chromosome segregation ATPases [Cell division and chromosome partitioning].;COG1196, Smc, Chromosome segregation ATPases [Cell division and chromosome partitioning].;COG1196, Smc, Chromosome segregation ATPases [Cell division and chromosome partitioning].;COG1196, Smc, Chro…	pfam12039, DUF3525, Protein of unknown function (DUF3525).;KOG0161, KOG0161, KOG0161, Myosin class II heavy chain [Cytoskeleton].;smart00487, DEXDc, DEAD-like helicases superfamily.;TIGR02168, Chromosome_partition_protein_Smc, chromosome segregation protein SMC, common bacterial type.;COG1196, Smc, Chromosome segregation ATPases [Cell division and chromosome partitioning].
NC_003607.2 Helminthosporium victoriae virus 190S	5179	840	840	204	903	903	903	863	903	903	840	840	903	907	840	840	903	369	404	pfam02123, RdRP_4, Viral RNA-directed RNA-polymerase.	pfam02123, RdRP_4, Viral RNA-directed RNA-polymerase.	pfam05518, Totivirus_coat, Totivirus coat protein.		pfam02123, RdRP_4, Viral RNA-directed RNA-polymerase.	pfam02123, RdRP_4, Viral RNA-directed RNA-polymerase.	pfam02123, RdRP_4, Viral RNA-directed RNA-polymerase.	pfam02123, RdRP_4, Viral RNA-directed RNA-polymerase.	pfam02123, RdRP_4, Viral RNA-directed RNA-polymerase.	pfam02123, RdRP_4, Viral RNA-directed RNA-polymerase.		pfam02123, RdRP_4, Viral RNA-directed RNA-polymerase.	pfam02123, RdRP_4, Viral RNA-directed RNA-polymerase.	pfam02123, RdRP_4, Viral RNA-directed RNA-polymerase.	pfam02123, RdRP_4, Viral RNA-directed RNA-polymerase.	pfam02123, RdRP_4, Viral RNA-directed RNA-polymerase.	pfam02123, RdRP_4, Viral RNA-directed RNA-polymerase.;cd01699, RNA_dep_RNAP, RNA_dep_RNAP: RNA-dependent RNA polymerase (RdRp) is an essential protein encoded in the genomes of all RNA containing viruses with no DNA stage.	pfam02123, RdRP_4, Viral RNA-directed RNA-polymerase.;cd01699, RNA_dep_RNAP, RNA_dep_RNAP: RNA-dependent RNA polymerase (RdRp) is an essential protein encoded in the genomes of all RNA containing viruses with no DNA stage.
NC_003745.1 Saccharomyces cerevisiae virus L-A	4579	868	868	185	868	868	868	903	868	868	868	868	868	880	873	873	868	193	245	pfam02123, RdRP_4, Viral RNA-directed RNA-polymerase.	pfam02123, RdRP_4, Viral RNA-directed RNA-polymerase.		pfam02123, RdRP_4, Viral RNA-directed RNA-polymerase.;cd01699, RNA_dep_RNAP, RNA_dep_RNAP: RNA-dependent RNA polymerase (RdRp) is an essential protein encoded in the genomes of all RNA containing viruses with no DNA stage.	pfam02123, RdRP_4, Viral RNA-directed RNA-polymerase.		pfam02123, RdRP_4, Viral RNA-directed RNA-polymerase.	pfam02123, RdRP_4, Viral RNA-directed RNA-polymerase.	pfam02123, RdRP_4, Viral RNA-directed RNA-polymerase.	pfam02123, RdRP_4, Viral RNA-directed RNA-polymerase.	pfam02123, RdRP_4, Viral RNA-directed RNA-polymerase.;cd01699, RNA_dep_RNAP, RNA_dep_RNAP: RNA-dependent RNA polymerase (RdRp) is an essential protein encoded in the genomes of all RNA containing viruses with no DNA stage.	pfam02123, RdRP_4, Viral RNA-directed RNA-polymerase.	pfam02123, RdRP_4, Viral RNA-directed RNA-polymerase.	pfam02123, RdRP_4, Viral RNA-directed RNA-polymerase.	pfam02123, RdRP_4, Viral RNA-directed RNA-polymerase.		pfam02123, RdRP_4, Viral RNA-directed RNA-polymerase.
NC_003802.1 Rhizoctonia solani virus RNA2	2206	692	692	441	692	692	692	735	692	692	692	692	692	735	692	692	692	152	312
NC_003823.1 Ustilago maydis virus H1	6099	1850	1850	284	1857	1857	1857	1883	1857	1857	1850	1850	1857	1911	1850	1850	1857	202	466						pfam02123, RdRP_4, Viral RNA-directed RNA-polymerase.		pfam02123, RdRP_4, Viral RNA-directed RNA-polymerase.					pfam02123, RdRP_4, Viral RNA-directed RNA-polymerase.
NC_003874.1 Zygosaccharomyces bailii virus Z	3157	648	648	121	658	658	658	668	658	658	648	648	658	699	648	648	658	172	93	pfam00680, RdRP_1, RNA dependent RNA polymerase.;cd01699, RNA_dep_RNAP, RNA_dep_RNAP: RNA-dependent RNA polymerase (RdRp) is an essential protein encoded in the genomes of all RNA containing viruses with no DNA stage.;pfam02123, RdRP_4, Viral RNA-directed RNA-polymerase.	pfam00680, RdRP_1, RNA dependent RNA polymerase.;cd01699, RNA_dep_RNAP, RNA_dep_RNAP: RNA-dependent RNA polymerase (RdRp) is an essential protein encoded in the genomes of all RNA containing viruses with no DNA stage.;pfam02123, RdRP_4, Viral RNA-directed RNA-polymerase.		pfam00680, RdRP_1, RNA dependent RNA polymerase.;cd01699, RNA_dep_RNAP, RNA_dep_RNAP: RNA-dependent RNA polymerase (RdRp) is an essential protein encoded in the genomes of all RNA containing viruses with no DNA stage.	pfam00680, RdRP_1, RNA dependent RNA polymerase.;cd01699, RNA_dep_RNAP, RNA_dep_RNAP: RNA-dependent RNA polymerase (RdRp) is an essential protein encoded in the genomes of all RNA containing viruses with no DNA stage.;pfam02123, RdRP_4, Viral RNA-directed RNA-polymerase.		pfam00680, RdRP_1, RNA dependent RNA polymerase.;cd01699, RNA_dep_RNAP, RNA_dep_RNAP: RNA-dependent RNA polymerase (RdRp) is an essential protein encoded in the genomes of all RNA containing viruses with no DNA stage.;pfam02123, RdRP_4, Viral RNA-directed RNA-polymerase.	pfam00680, RdRP_1, RNA dependent RNA polymerase.;cd01699, RNA_dep_RNAP, RNA_dep_RNAP: RNA-dependent RNA polymerase (RdRp) is an essential protein encoded in the genomes of all RNA containing viruses with no DNA stage.	pfam00680, RdRP_1, RNA dependent RNA polymerase.;cd01699, RNA_dep_RNAP, RNA_dep_RNAP: RNA-dependent RNA polymerase (RdRp) is an essential protein encoded in the genomes of all RNA containing viruses with no DNA stage.;pfam02123, RdRP_4, Viral RNA-directed RNA-polymerase.	pfam00680, RdRP_1, RNA dependent RNA polymerase.;cd01699, RNA_dep_RNAP, RNA_dep_RNAP: RNA-dependent RNA polymerase (RdRp) is an essential protein encoded in the genomes of all RNA containing viruses with no DNA stage.;pfam02123, RdRP_4, Viral RNA-directed RNA-polymerase.	pfam00680, RdRP_1, RNA dependent RNA polymerase.;cd01699, RNA_dep_RNAP, RNA_dep_RNAP: RNA-dependent RNA polymerase (RdRp) is an essential protein encoded in the genomes of all RNA containing viruses with no DNA stage.	pfam00680, RdRP_1, RNA dependent RNA polymerase.;cd01699, RNA_dep_RNAP, RNA_dep_RNAP: RNA-dependent RNA polymerase (RdRp) is an essential protein encoded in the genomes of all RNA containing viruses with no DNA stage.;pfam02123, RdRP_4, Viral RNA-directed RNA-polymerase.	pfam00680, RdRP_1, RNA dependent RNA polymerase.;cd01699, RNA_dep_RNAP, RNA_dep_RNAP: RNA-dependent RNA polymerase (RdRp) is an essential protein encoded in the genomes of all RNA containing viruses with no DNA stage.	pfam00680, RdRP_1, RNA dependent RNA polymerase.;cd01699, RNA_dep_RNAP, RNA_dep_RNAP: RNA-dependent RNA polymerase (RdRp) is an essential protein encoded in the genomes of all RNA containing viruses with no DNA stage.;pfam02123, RdRP_4, Viral RNA-directed RNA-polymerase.	pfam00680, RdRP_1, RNA dependent RNA polymerase.;cd01699, RNA_dep_RNAP, RNA_dep_RNAP: RNA-dependent RNA polymerase (RdRp) is an essential protein encoded in the genomes of all RNA containing viruses with no DNA stage.;pfam02123, RdRP_4, Viral RNA-directed RNA-polymerase.		pfam00680, RdRP_1, RNA dependent RNA polymerase.;cd01699, RNA_dep_RNAP, RNA_dep_RNAP: RNA-dependent RNA polymerase (RdRp) is an essential protein encoded in the genomes of all RNA containing viruses with no DNA stage.
NC_003876.1 Gremmeniella abietina RNA virus L1	5133	830	830	299	907	907	907	848	907	907	830	830	907	925	830	830	907	273	298	pfam02123, RdRP_4, Viral RNA-directed RNA-polymerase.;cd01699, RNA_dep_RNAP, RNA_dep_RNAP: RNA-dependent RNA polymerase (RdRp) is an essential protein encoded in the genomes of all RNA containing viruses with no DNA stage.	pfam02123, RdRP_4, Viral RNA-directed RNA-polymerase.;cd01699, RNA_dep_RNAP, RNA_dep_RNAP: RNA-dependent RNA polymerase (RdRp) is an essential protein encoded in the genomes of all RNA containing viruses with no DNA stage.	pfam02123, RdRP_4, Viral RNA-directed RNA-polymerase.;cd01699, RNA_dep_RNAP, RNA_dep_RNAP: RNA-dependent RNA polymerase (RdRp) is an essential protein encoded in the genomes of all RNA containing viruses with no DNA stage.		pfam02123, RdRP_4, Viral RNA-directed RNA-polymerase.;cd01699, RNA_dep_RNAP, RNA_dep_RNAP: RNA-dependent RNA polymerase (RdRp) is an essential protein encoded in the genomes of all RNA containing viruses with no DNA stage.	pfam02123, RdRP_4, Viral RNA-directed RNA-polymerase.;cd01699, RNA_dep_RNAP, RNA_dep_RNAP: RNA-dependent RNA polymerase (RdRp) is an essential protein encoded in the genomes of all RNA containing viruses with no DNA stage.	pfam02123, RdRP_4, Viral RNA-directed RNA-polymerase.;cd01699, RNA_dep_RNAP, RNA_dep_RNAP: RNA-dependent RNA polymerase (RdRp) is an essential protein encoded in the genomes of all RNA containing viruses with no DNA stage.	pfam02123, RdRP_4, Viral RNA-directed RNA-polymerase.;cd01699, RNA_dep_RNAP, RNA_dep_RNAP: RNA-dependent RNA polymerase (RdRp) is an essential protein encoded in the genomes of all RNA containing viruses with no DNA stage.	pfam02123, RdRP_4, Viral RNA-directed RNA-polymerase.;cd01699, RNA_dep_RNAP, RNA_dep_RNAP: RNA-dependent RNA polymerase (RdRp) is an essential protein encoded in the genomes of all RNA containing viruses with no DNA stage.;KOG4726, KOG4726, KOG4726, Ultrahigh sulfur keratin-associated protein [Extracellular structures].	pfam02123, RdRP_4, Viral RNA-directed RNA-polymerase.;cd01699, RNA_dep_RNAP, RNA_dep_RNAP: RNA-dependent RNA polymerase (RdRp) is an essential protein encoded in the genomes of all RNA containing viruses with no DNA stage.		pfam02123, RdRP_4, Viral RNA-directed RNA-polymerase.;cd01699, RNA_dep_RNAP, RNA_dep_RNAP: RNA-dependent RNA polymerase (RdRp) is an essential protein encoded in the genomes of all RNA containing viruses with no DNA stage.	pfam02123, RdRP_4, Viral RNA-directed RNA-polymerase.;cd01699, RNA_dep_RNAP, RNA_dep_RNAP: RNA-dependent RNA polymerase (RdRp) is an essential protein encoded in the genomes of all RNA containing viruses with no DNA stage.	pfam02123, RdRP_4, Viral RNA-directed RNA-polymerase.;cd01699, RNA_dep_RNAP, RNA_dep_RNAP: RNA-dependent RNA polymerase (RdRp) is an essential protein encoded in the genomes of all RNA containing viruses with no DNA stage.	pfam02123, RdRP_4, Viral RNA-directed RNA-polymerase.;cd01699, RNA_dep_RNAP, RNA_dep_RNAP: RNA-dependent RNA polymerase (RdRp) is an essential protein encoded in the genomes of all RNA containing viruses with no DNA stage.	pfam02123, RdRP_4, Viral RNA-directed RNA-polymerase.;cd01699, RNA_dep_RNAP, RNA_dep_RNAP: RNA-dependent RNA polymerase (RdRp) is an essential protein encoded in the genomes of all RNA containing viruses with no DNA stage.	pfam02123, RdRP_4, Viral RNA-directed RNA-polymerase.	pfam05518, Totivirus_coat, Totivirus coat protein.
NC_003885.1 fusarium solani virus 1	1645	524	524	100	524	524	524	548	524	524	524	524	524	524	548	548	524	225	207				pfam00680, RdRP_1, RNA dependent RNA polymerase.							pfam00680, RdRP_1, RNA dependent RNA polymerase.;cd01699, RNA_dep_RNAP, RNA_dep_RNAP: RNA-dependent RNA polymerase (RdRp) is an essential protein encoded in the genomes of all RNA containing viruses with no DNA stage.						pfam00680, RdRP_1, RNA dependent RNA polymerase.;cd01699, RNA_dep_RNAP, RNA_dep_RNAP: RNA-dependent RNA polymerase (RdRp) is an essential protein encoded in the genomes of all RNA containing viruses with no DNA stage.	pfam00680, RdRP_1, RNA dependent RNA polymerase.
NC_004018.1 Gremmeniella abietina RNA virus MS1	1782	559	559	247	559	559	559	582	559	559	559	559	559	593	559	559	559	156	153	pfam00680, RdRP_1, RNA dependent RNA polymerase.;cd01699, RNA_dep_RNAP, RNA_dep_RNAP: RNA-dependent RNA polymerase (RdRp) is an essential protein encoded in the genomes of all RNA containing viruses with no DNA stage.	pfam00680, RdRP_1, RNA dependent RNA polymerase.;cd01699, RNA_dep_RNAP, RNA_dep_RNAP: RNA-dependent RNA polymerase (RdRp) is an essential protein encoded in the genomes of all RNA containing viruses with no DNA stage.		pfam00680, RdRP_1, RNA dependent RNA polymerase.;cd01699, RNA_dep_RNAP, RNA_dep_RNAP: RNA-dependent RNA polymerase (RdRp) is an essential protein encoded in the genomes of all RNA containing viruses with no DNA stage.	pfam00680, RdRP_1, RNA dependent RNA polymerase.;cd01699, RNA_dep_RNAP, RNA_dep_RNAP: RNA-dependent RNA polymerase (RdRp) is an essential protein encoded in the genomes of all RNA containing viruses with no DNA stage.	pfam00680, RdRP_1, RNA dependent RNA polymerase.;cd01699, RNA_dep_RNAP, RNA_dep_RNAP: RNA-dependent RNA polymerase (RdRp) is an essential protein encoded in the genomes of all RNA containing viruses with no DNA stage.	pfam00680, RdRP_1, RNA dependent RNA polymerase.;cd01699, RNA_dep_RNAP, RNA_dep_RNAP: RNA-dependent RNA polymerase (RdRp) is an essential protein encoded in the genomes of all RNA containing viruses with no DNA stage.	pfam00680, RdRP_1, RNA dependent RNA polymerase.;cd01699, RNA_dep_RNAP, RNA_dep_RNAP: RNA-dependent RNA polymerase (RdRp) is an essential protein encoded in the genomes of all RNA containing viruses with no DNA stage.	pfam00680, RdRP_1, RNA dependent RNA polymerase.;cd01699, RNA_dep_RNAP, RNA_dep_RNAP: RNA-dependent RNA polymerase (RdRp) is an essential protein encoded in the genomes of all RNA containing viruses with no DNA stage.	pfam00680, RdRP_1, RNA dependent RNA polymerase.;cd01699, RNA_dep_RNAP, RNA_dep_RNAP: RNA-dependent RNA polymerase (RdRp) is an essential protein encoded in the genomes of all RNA containing viruses with no DNA stage.	pfam00680, RdRP_1, RNA dependent RNA polymerase.;cd01699, RNA_dep_RNAP, RNA_dep_RNAP: RNA-dependent RNA polymerase (RdRp) is an essential protein encoded in the genomes of all RNA containing viruses with no DNA stage.	pfam00680, RdRP_1, RNA dependent RNA polymerase.;cd01699, RNA_dep_RNAP, RNA_dep_RNAP: RNA-dependent RNA polymerase (RdRp) is an essential protein encoded in the genomes of all RNA containing viruses with no DNA stage.	pfam00680, RdRP_1, RNA dependent RNA polymerase.;cd01699, RNA_dep_RNAP, RNA_dep_RNAP: RNA-dependent RNA polymerase (RdRp) is an essential protein encoded in the genomes of all RNA containing viruses with no DNA stage.	pfam00680, RdRP_1, RNA dependent RNA polymerase.;cd01699, RNA_dep_RNAP, RNA_dep_RNAP: RNA-dependent RNA polymerase (RdRp) is an essential protein encoded in the genomes of all RNA containing viruses with no DNA stage.	pfam00680, RdRP_1, RNA dependent RNA polymerase.;cd01699, RNA_dep_RNAP, RNA_dep_RNAP: RNA-dependent RNA polymerase (RdRp) is an essential protein encoded in the genomes of all RNA containing viruses with no DNA stage.	pfam00680, RdRP_1, RNA dependent RNA polymerase.;cd01699, RNA_dep_RNAP, RNA_dep_RNAP: RNA-dependent RNA polymerase (RdRp) is an essential protein encoded in the genomes of all RNA containing viruses with no DNA stage.	pfam00680, RdRP_1, RNA dependent RNA polymerase.
NC_004046.1 Cryphonectria mitovirus 1	2728	207	207	159	793	793	793	221	793	793	207	207	793	797	207	207	793	93	68	pfam05919, Mitovir_RNA_pol, Mitovirus RNA-dependent RNA polymerase.	pfam05919, Mitovir_RNA_pol, Mitovirus RNA-dependent RNA polymerase.	pfam05919, Mitovir_RNA_pol, Mitovirus RNA-dependent RNA polymerase.	pfam05919, Mitovir_RNA_pol, Mitovirus RNA-dependent RNA polymerase.	pfam05919, Mitovir_RNA_pol, Mitovirus RNA-dependent RNA polymerase.	pfam05919, Mitovir_RNA_pol, Mitovirus RNA-dependent RNA polymerase.		pfam05919, Mitovir_RNA_pol, Mitovirus RNA-dependent RNA polymerase.	pfam05919, Mitovir_RNA_pol, Mitovirus RNA-dependent RNA polymerase.	pfam05919, Mitovir_RNA_pol, Mitovirus RNA-dependent RNA polymerase.	pfam05919, Mitovir_RNA_pol, Mitovirus RNA-dependent RNA polymerase.	pfam05919, Mitovir_RNA_pol, Mitovirus RNA-dependent RNA polymerase.	pfam05919, Mitovir_RNA_pol, Mitovirus RNA-dependent RNA polymerase.	pfam05919, Mitovir_RNA_pol, Mitovirus RNA-dependent RNA polymerase.	pfam05919, Mitovir_RNA_pol, Mitovirus RNA-dependent RNA polymerase.	pfam05919, Mitovir_RNA_pol, Mitovirus RNA-dependent RNA polymerase.	pfam05919, Mitovir_RNA_pol, Mitovirus RNA-dependent RNA polymerase.
NC_004050.1 Narchavirus de ARN Saccharomyces 23S	2891	943	943	169	963	963	963	943	963	963	943	943	963	963	943	943	963	214	270
NC_004051.1 Narchavirus de ARN Saccharomyces 20S	2514	833	833	115	838	838	838	833	838	838	833	833	838	838	833	833	838	217	308
NC_005074.1 Helicobasidium mompa totivirus 1-17	5207	859	859	235	900	900	900	859	900	900	859	859	900	900	859	859	900	400	793	pfam02123, RdRP_4, Viral RNA-directed RNA-polymerase.	pfam02123, RdRP_4, Viral RNA-directed RNA-polymerase.	pfam05518, Totivirus_coat, Totivirus coat protein.		pfam02123, RdRP_4, Viral RNA-directed RNA-polymerase.	pfam02123, RdRP_4, Viral RNA-directed RNA-polymerase.	pfam02123, RdRP_4, Viral RNA-directed RNA-polymerase.	pfam02123, RdRP_4, Viral RNA-directed RNA-polymerase.;cd01699, RNA_dep_RNAP, RNA_dep_RNAP: RNA-dependent RNA polymerase (RdRp) is an essential protein encoded in the genomes of all RNA containing viruses with no DNA stage.	pfam02123, RdRP_4, Viral RNA-directed RNA-polymerase.	pfam02123, RdRP_4, Viral RNA-directed RNA-polymerase.		pfam02123, RdRP_4, Viral RNA-directed RNA-polymerase.	pfam02123, RdRP_4, Viral RNA-directed RNA-polymerase.;cd01699, RNA_dep_RNAP, RNA_dep_RNAP: RNA-dependent RNA polymerase (RdRp) is an essential protein encoded in the genomes of all RNA containing viruses with no DNA stage.	pfam02123, RdRP_4, Viral RNA-directed RNA-polymerase.	pfam02123, RdRP_4, Viral RNA-directed RNA-polymerase.	pfam02123, RdRP_4, Viral RNA-directed RNA-polymerase.;cd01699, RNA_dep_RNAP, RNA_dep_RNAP: RNA-dependent RNA polymerase (RdRp) is an essential protein encoded in the genomes of all RNA containing viruses with no DNA stage.		pfam05518, Totivirus_coat, Totivirus coat protein.
NC_005132.1 Botrytis virus X	6966	1433	1433	291	1433	1433	1433	1566	1433	1433	1433	1433	1433	1448	1444	1444	1433	345	1087	pfam01660, Vmethyltransf, Viral methyltransferase.;pfam01443, Viral_helicase1, Viral (Superfamily 1) RNA helicase.;pfam00978, RdRP_2, RNA dependent RNA polymerase.;cd18809, SF1_C_RecD, C-terminal helicase domain of RecD family helicases.	pfam01660, Vmethyltransf, Viral methyltransferase.;pfam01443, Viral_helicase1, Viral (Superfamily 1) RNA helicase.;pfam00978, RdRP_2, RNA dependent RNA polymerase.;cd18809, SF1_C_RecD, C-terminal helicase domain of RecD family helicases.		pfam01660, Vmethyltransf, Viral methyltransferase.;pfam01443, Viral_helicase1, Viral (Superfamily 1) RNA helicase.;pfam00978, RdRP_2, RNA dependent RNA polymerase.	pfam01660, Vmethyltransf, Viral methyltransferase.;pfam01443, Viral_helicase1, Viral (Superfamily 1) RNA helicase.;pfam00978, RdRP_2, RNA dependent RNA polymerase.;cd18809, SF1_C_RecD, C-terminal helicase domain of RecD family helicases.	pfam01660, Vmethyltransf, Viral methyltransferase.;pfam01443, Viral_helicase1, Viral (Superfamily 1) RNA helicase.;pfam00978, RdRP_2, RNA dependent RNA polymerase.;cd18809, SF1_C_RecD, C-terminal helicase domain of RecD family helicases.	pfam01660, Vmethyltransf, Viral methyltransferase.;pfam01443, Viral_helicase1, Viral (Superfamily 1) RNA helicase.;pfam00978, RdRP_2, RNA dependent RNA polymerase.;cd18809, SF1_C_RecD, C-terminal helicase domain of RecD family helicases.	pfam01660, Vmethyltransf, Viral methyltransferase.;pfam01443, Viral_helicase1, Viral (Superfamily 1) RNA helicase.;cd18809, SF1_C_RecD, C-terminal helicase domain of RecD family helicases.	pfam01660, Vmethyltransf, Viral methyltransferase.;pfam01443, Viral_helicase1, Viral (Superfamily 1) RNA helicase.;pfam00978, RdRP_2, RNA dependent RNA polymerase.;cd18809, SF1_C_RecD, C-terminal helicase domain of RecD family helicases.	pfam01660, Vmethyltransf, Viral methyltransferase.;pfam01443, Viral_helicase1, Viral (Superfamily 1) RNA helicase.;pfam00978, RdRP_2, RNA dependent RNA polymerase.;cd18809, SF1_C_RecD, C-terminal helicase domain of RecD family helicases.	pfam01660, Vmethyltransf, Viral methyltransferase.;pfam01443, Viral_helicase1, Viral (Superfamily 1) RNA helicase.;pfam00978, RdRP_2, RNA dependent RNA polymerase.;cd18809, SF1_C_RecD, C-terminal helicase domain of RecD family helicases.	pfam01660, Vmethyltransf, Viral methyltransferase.;pfam01443, Viral_helicase1, Viral (Superfamily 1) RNA helicase.;pfam00978, RdRP_2, RNA dependent RNA polymerase.;cd18809, SF1_C_RecD, C-terminal helicase domain of RecD family helicases.	pfam01660, Vmethyltransf, Viral methyltransferase.;pfam01443, Viral_helicase1, Viral (Superfamily 1) RNA helicase.;cd18809, SF1_C_RecD, C-terminal helicase domain of RecD family helicases.	pfam01660, Vmethyltransf, Viral methyltransferase.;pfam01443, Viral_helicase1, Viral (Superfamily 1) RNA helicase.;pfam00978, RdRP_2, RNA dependent RNA polymerase.;cd18809, SF1_C_RecD, C-terminal helicase domain of RecD family helicases.	pfam01660, Vmethyltransf, Viral methyltransferase.;pfam01443, Viral_helicase1, Viral (Superfamily 1) RNA helicase.;pfam00978, RdRP_2, RNA dependent RNA polymerase.;cd18809, SF1_C_RecD, C-terminal helicase domain of RecD family helicases.	pfam01660, Vmethyltransf, Viral methyltransferase.;pfam01443, Viral_helicase1, Viral (Superfamily 1) RNA helicase.;cd18809, SF1_C_RecD, C-terminal helicase domain of RecD family helicases.		pfam01443, Viral_helicase1, Viral (Superfamily 1) RNA helicase.;pfam00978, RdRP_2, RNA dependent RNA polymerase.;cd18809, SF1_C_RecD, C-terminal helicase domain of RecD family helicases.
NC_005883.1 Chalara elegans RNA Virus 1	5310	774	774	138	774	774	774	1011	774	774	774	774	774	884	791	791	774	595	322	pfam05518, Totivirus_coat, Totivirus coat protein.	pfam05518, Totivirus_coat, Totivirus coat protein.		pfam05518, Totivirus_coat, Totivirus coat protein.	pfam05518, Totivirus_coat, Totivirus coat protein.	pfam05518, Totivirus_coat, Totivirus coat protein.	pfam02123, RdRP_4, Viral RNA-directed RNA-polymerase.;cd01699, RNA_dep_RNAP, RNA_dep_RNAP: RNA-dependent RNA polymerase (RdRp) is an essential protein encoded in the genomes of all RNA containing viruses with no DNA stage.	pfam05518, Totivirus_coat, Totivirus coat protein.	pfam05518, Totivirus_coat, Totivirus coat protein.	pfam05518, Totivirus_coat, Totivirus coat protein.	pfam05518, Totivirus_coat, Totivirus coat protein.	pfam05518, Totivirus_coat, Totivirus coat protein.	pfam02123, RdRP_4, Viral RNA-directed RNA-polymerase.	pfam05518, Totivirus_coat, Totivirus coat protein.	pfam05518, Totivirus_coat, Totivirus coat protein.	pfam05518, Totivirus_coat, Totivirus coat protein.	pfam05518, Totivirus_coat, Totivirus coat protein.	pfam05518, Totivirus_coat, Totivirus coat protein.
NC_005976.2 Penicillium stoloniferum virus s	1754	539	539	268	560	560	560	563	560	560	539	539	560	584	539	539	560	142	117	pfam00680, RdRP_1, RNA dependent RNA polymerase.;cd01699, RNA_dep_RNAP, RNA_dep_RNAP: RNA-dependent RNA polymerase (RdRp) is an essential protein encoded in the genomes of all RNA containing viruses with no DNA stage.	pfam00680, RdRP_1, RNA dependent RNA polymerase.;cd01699, RNA_dep_RNAP, RNA_dep_RNAP: RNA-dependent RNA polymerase (RdRp) is an essential protein encoded in the genomes of all RNA containing viruses with no DNA stage.		pfam00680, RdRP_1, RNA dependent RNA polymerase.;cd01699, RNA_dep_RNAP, RNA_dep_RNAP: RNA-dependent RNA polymerase (RdRp) is an essential protein encoded in the genomes of all RNA containing viruses with no DNA stage.	pfam00680, RdRP_1, RNA dependent RNA polymerase.;cd01699, RNA_dep_RNAP, RNA_dep_RNAP: RNA-dependent RNA polymerase (RdRp) is an essential protein encoded in the genomes of all RNA containing viruses with no DNA stage.	pfam00680, RdRP_1, RNA dependent RNA polymerase.;cd01699, RNA_dep_RNAP, RNA_dep_RNAP: RNA-dependent RNA polymerase (RdRp) is an essential protein encoded in the genomes of all RNA containing viruses with no DNA stage.	pfam00680, RdRP_1, RNA dependent RNA polymerase.;cd01699, RNA_dep_RNAP, RNA_dep_RNAP: RNA-dependent RNA polymerase (RdRp) is an essential protein encoded in the genomes of all RNA containing viruses with no DNA stage.	pfam00680, RdRP_1, RNA dependent RNA polymerase.;cd01699, RNA_dep_RNAP, RNA_dep_RNAP: RNA-dependent RNA polymerase (RdRp) is an essential protein encoded in the genomes of all RNA containing viruses with no DNA stage.	pfam00680, RdRP_1, RNA dependent RNA polymerase.;cd01699, RNA_dep_RNAP, RNA_dep_RNAP: RNA-dependent RNA polymerase (RdRp) is an essential protein encoded in the genomes of all RNA containing viruses with no DNA stage.	pfam00680, RdRP_1, RNA dependent RNA polymerase.;cd01699, RNA_dep_RNAP, RNA_dep_RNAP: RNA-dependent RNA polymerase (RdRp) is an essential protein encoded in the genomes of all RNA containing viruses with no DNA stage.		pfam00680, RdRP_1, RNA dependent RNA polymerase.;cd01699, RNA_dep_RNAP, RNA_dep_RNAP: RNA-dependent RNA polymerase (RdRp) is an essential protein encoded in the genomes of all RNA containing viruses with no DNA stage.		pfam00680, RdRP_1, RNA dependent RNA polymerase.;cd01699, RNA_dep_RNAP, RNA_dep_RNAP: RNA-dependent RNA polymerase (RdRp) is an essential protein encoded in the genomes of all RNA containing viruses with no DNA stage.	pfam00680, RdRP_1, RNA dependent RNA polymerase.;cd01699, RNA_dep_RNAP, RNA_dep_RNAP: RNA-dependent RNA polymerase (RdRp) is an essential protein encoded in the genomes of all RNA containing viruses with no DNA stage.	pfam00680, RdRP_1, RNA dependent RNA polymerase.;cd01699, RNA_dep_RNAP, RNA_dep_RNAP: RNA-dependent RNA polymerase (RdRp) is an essential protein encoded in the genomes of all RNA containing viruses with no DNA stage.	pfam00680, RdRP_1, RNA dependent RNA polymerase.
NC_005978.1 Helminthosporium victoriae 145S virus	3612	1091	1091	130	1091	1091	1091	1166	1091	1091	1091	1091	1091	1108	1102	1102	1091	273	351	pfam02123, RdRP_4, Viral RNA-directed RNA-polymerase.	pfam02123, RdRP_4, Viral RNA-directed RNA-polymerase.		pfam02123, RdRP_4, Viral RNA-directed RNA-polymerase.	pfam02123, RdRP_4, Viral RNA-directed RNA-polymerase.	pfam02123, RdRP_4, Viral RNA-directed RNA-polymerase.	pfam02123, RdRP_4, Viral RNA-directed RNA-polymerase.	pfam02123, RdRP_4, Viral RNA-directed RNA-polymerase.	pfam02123, RdRP_4, Viral RNA-directed RNA-polymerase.	pfam02123, RdRP_4, Viral RNA-directed RNA-polymerase.	pfam02123, RdRP_4, Viral RNA-directed RNA-polymerase.	pfam02123, RdRP_4, Viral RNA-directed RNA-polymerase.	pfam02123, RdRP_4, Viral RNA-directed RNA-polymerase.	pfam02123, RdRP_4, Viral RNA-directed RNA-polymerase.	pfam02123, RdRP_4, Viral RNA-directed RNA-polymerase.	pfam02123, RdRP_4, Viral RNA-directed RNA-polymerase.	pfam02123, RdRP_4, Viral RNA-directed RNA-polymerase.
NC_006367.1 Magnaporthe oryzae virus 1	5359	837	837	293	837	837	837	901	837	837	837	837	837	837	898	898	837	328	749	pfam02123, RdRP_4, Viral RNA-directed RNA-polymerase.;cd01699, RNA_dep_RNAP, RNA_dep_RNAP: RNA-dependent RNA polymerase (RdRp) is an essential protein encoded in the genomes of all RNA containing viruses with no DNA stage.	pfam02123, RdRP_4, Viral RNA-directed RNA-polymerase.;cd01699, RNA_dep_RNAP, RNA_dep_RNAP: RNA-dependent RNA polymerase (RdRp) is an essential protein encoded in the genomes of all RNA containing viruses with no DNA stage.		pfam02123, RdRP_4, Viral RNA-directed RNA-polymerase.	pfam02123, RdRP_4, Viral RNA-directed RNA-polymerase.;cd01699, RNA_dep_RNAP, RNA_dep_RNAP: RNA-dependent RNA polymerase (RdRp) is an essential protein encoded in the genomes of all RNA containing viruses with no DNA stage.	pfam02123, RdRP_4, Viral RNA-directed RNA-polymerase.;cd01699, RNA_dep_RNAP, RNA_dep_RNAP: RNA-dependent RNA polymerase (RdRp) is an essential protein encoded in the genomes of all RNA containing viruses with no DNA stage.	pfam02123, RdRP_4, Viral RNA-directed RNA-polymerase.;cd01699, RNA_dep_RNAP, RNA_dep_RNAP: RNA-dependent RNA polymerase (RdRp) is an essential protein encoded in the genomes of all RNA containing viruses with no DNA stage.	pfam02123, RdRP_4, Viral RNA-directed RNA-polymerase.;cd01699, RNA_dep_RNAP, RNA_dep_RNAP: RNA-dependent RNA polymerase (RdRp) is an essential protein encoded in the genomes of all RNA containing viruses with no DNA stage.	pfam02123, RdRP_4, Viral RNA-directed RNA-polymerase.;cd01699, RNA_dep_RNAP, RNA_dep_RNAP: RNA-dependent RNA polymerase (RdRp) is an essential protein encoded in the genomes of all RNA containing viruses with no DNA stage.	pfam02123, RdRP_4, Viral RNA-directed RNA-polymerase.;cd01699, RNA_dep_RNAP, RNA_dep_RNAP: RNA-dependent RNA polymerase (RdRp) is an essential protein encoded in the genomes of all RNA containing viruses with no DNA stage.		pfam02123, RdRP_4, Viral RNA-directed RNA-polymerase.;cd01699, RNA_dep_RNAP, RNA_dep_RNAP: RNA-dependent RNA polymerase (RdRp) is an essential protein encoded in the genomes of all RNA containing viruses with no DNA stage.	pfam02123, RdRP_4, Viral RNA-directed RNA-polymerase.;cd01699, RNA_dep_RNAP, RNA_dep_RNAP: RNA-dependent RNA polymerase (RdRp) is an essential protein encoded in the genomes of all RNA containing viruses with no DNA stage.	pfam02123, RdRP_4, Viral RNA-directed RNA-polymerase.;cd01699, RNA_dep_RNAP, RNA_dep_RNAP: RNA-dependent RNA polymerase (RdRp) is an essential protein encoded in the genomes of all RNA containing viruses with no DNA stage.	pfam02123, RdRP_4, Viral RNA-directed RNA-polymerase.;cd01699, RNA_dep_RNAP, RNA_dep_RNAP: RNA-dependent RNA polymerase (RdRp) is an essential protein encoded in the genomes of all RNA containing viruses with no DNA stage.	pfam02123, RdRP_4, Viral RNA-directed RNA-polymerase.;cd01699, RNA_dep_RNAP, RNA_dep_RNAP: RNA-dependent RNA polymerase (RdRp) is an essential protein encoded in the genomes of all RNA containing viruses with no DNA stage.	pfam05518, Totivirus_coat, Totivirus coat protein.
NC_006431.1 Cryphonectria hipovirus 4	9149	2849	2849	228	2865	2865	2865	2865	2865	2865	2849	2849	2865	2912	2865	2865	2865	794	1215	KOG0920, KOG0920, KOG0920, ATP-dependent RNA helicase A [RNA processing and modification].;cd01699, RNA_dep_RNAP, RNA_dep_RNAP: RNA-dependent RNA polymerase (RdRp) is an essential protein encoded in the genomes of all RNA containing viruses with no DNA stage.;COG1643, HrpA, HrpA-like helicases [DNA replication, recombination, and repair].;COG1819, COG1819, Glycosyl transferases, related to UDP-gl…	KOG0920, KOG0920, KOG0920, ATP-dependent RNA helicase A [RNA processing and modification].;cd01699, RNA_dep_RNAP, RNA_dep_RNAP: RNA-dependent RNA polymerase (RdRp) is an essential protein encoded in the genomes of all RNA containing viruses with no DNA stage.;COG1643, HrpA, HrpA-like helicases [DNA replication, recombination, and repair].;COG1819, COG1819, Glycosyl transferases, related to UDP-gl…		COG1819, COG1819, Glycosyl transferases, related to UDP-glucuronosyltransferase [Carbohydrate transport and metabolism / Signal transduction mechanisms].;cd03784, GT1_Gtf-like, UDP-glycosyltransferases and similar proteins.	KOG0920, KOG0920, KOG0920, ATP-dependent RNA helicase A [RNA processing and modification].;cd01699, RNA_dep_RNAP, RNA_dep_RNAP: RNA-dependent RNA polymerase (RdRp) is an essential protein encoded in the genomes of all RNA containing viruses with no DNA stage.;COG1643, HrpA, HrpA-like helicases [DNA replication, recombination, and repair].;COG1819, COG1819, Glycosyl transferases, related to UDP-gl…	cd01699, RNA_dep_RNAP, RNA_dep_RNAP: RNA-dependent RNA polymerase (RdRp) is an essential protein encoded in the genomes of all RNA containing viruses with no DNA stage.;COG1819, COG1819, Glycosyl transferases, related to UDP-glucuronosyltransferase [Carbohydrate transport and metabolism / Signal transduction mechanisms].;cd03784, GT1_Gtf-like, UDP-glycosyltransferases and similar proteins.;smart0…	KOG0920, KOG0920, KOG0920, ATP-dependent RNA helicase A [RNA processing and modification].;cd01699, RNA_dep_RNAP, RNA_dep_RNAP: RNA-dependent RNA polymerase (RdRp) is an essential protein encoded in the genomes of all RNA containing viruses with no DNA stage.;COG1643, HrpA, HrpA-like helicases [DNA replication, recombination, and repair].;COG1819, COG1819, Glycosyl transferases, related to UDP-gl…	cd01699, RNA_dep_RNAP, RNA_dep_RNAP: RNA-dependent RNA polymerase (RdRp) is an essential protein encoded in the genomes of all RNA containing viruses with no DNA stage.;COG1819, COG1819, Glycosyl transferases, related to UDP-glucuronosyltransferase [Carbohydrate transport and metabolism / Signal transduction mechanisms].;cd03784, GT1_Gtf-like, UDP-glycosyltransferases and similar proteins.;COG164…	KOG0920, KOG0920, KOG0920, ATP-dependent RNA helicase A [RNA processing and modification].;cd01699, RNA_dep_RNAP, RNA_dep_RNAP: RNA-dependent RNA polymerase (RdRp) is an essential protein encoded in the genomes of all RNA containing viruses with no DNA stage.;COG1643, HrpA, HrpA-like helicases [DNA replication, recombination, and repair].;COG1819, COG1819, Glycosyl transferases, related to UDP-gl…	KOG0920, KOG0920, KOG0920, ATP-dependent RNA helicase A [RNA processing and modification].;cd01699, RNA_dep_RNAP, RNA_dep_RNAP: RNA-dependent RNA polymerase (RdRp) is an essential protein encoded in the genomes of all RNA containing viruses with no DNA stage.;COG1643, HrpA, HrpA-like helicases [DNA replication, recombination, and repair].;COG1819, COG1819, Glycosyl transferases, related to UDP-gl…	KOG0920, KOG0920, KOG0920, ATP-dependent RNA helicase A [RNA processing and modification].;cd01699, RNA_dep_RNAP, RNA_dep_RNAP: RNA-dependent RNA polymerase (RdRp) is an essential protein encoded in the genomes of all RNA containing viruses with no DNA stage.;COG1643, HrpA, HrpA-like helicases [DNA replication, recombination, and repair].;COG1819, COG1819, Glycosyl transferases, related to UDP-gl…	cd01699, RNA_dep_RNAP, RNA_dep_RNAP: RNA-dependent RNA polymerase (RdRp) is an essential protein encoded in the genomes of all RNA containing viruses with no DNA stage.;COG1819, COG1819, Glycosyl transferases, related to UDP-glucuronosyltransferase [Carbohydrate transport and metabolism / Signal transduction mechanisms].;cd03784, GT1_Gtf-like, UDP-glycosyltransferases and similar proteins.;smart0…	cd01699, RNA_dep_RNAP, RNA_dep_RNAP: RNA-dependent RNA polymerase (RdRp) is an essential protein encoded in the genomes of all RNA containing viruses with no DNA stage.;COG1819, COG1819, Glycosyl transferases, related to UDP-glucuronosyltransferase [Carbohydrate transport and metabolism / Signal transduction mechanisms].;cd03784, GT1_Gtf-like, UDP-glycosyltransferases and similar proteins.;COG164…	KOG0920, KOG0920, KOG0920, ATP-dependent RNA helicase A [RNA processing and modification].;cd01699, RNA_dep_RNAP, RNA_dep_RNAP: RNA-dependent RNA polymerase (RdRp) is an essential protein encoded in the genomes of all RNA containing viruses with no DNA stage.;COG1643, HrpA, HrpA-like helicases [DNA replication, recombination, and repair].;COG1819, COG1819, Glycosyl transferases, related to UDP-gl…	KOG0920, KOG0920, KOG0920, ATP-dependent RNA helicase A [RNA processing and modification].;cd01699, RNA_dep_RNAP, RNA_dep_RNAP: RNA-dependent RNA polymerase (RdRp) is an essential protein encoded in the genomes of all RNA containing viruses with no DNA stage.;COG1643, HrpA, HrpA-like helicases [DNA replication, recombination, and repair].;COG1819, COG1819, Glycosyl transferases, related to UDP-gl…	cd01699, RNA_dep_RNAP, RNA_dep_RNAP: RNA-dependent RNA polymerase (RdRp) is an essential protein encoded in the genomes of all RNA containing viruses with no DNA stage.;COG1819, COG1819, Glycosyl transferases, related to UDP-glucuronosyltransferase [Carbohydrate transport and metabolism / Signal transduction mechanisms].;cd03784, GT1_Gtf-like, UDP-glycosyltransferases and similar proteins.;pfam00…	COG1819, COG1819, Glycosyl transferases, related to UDP-glucuronosyltransferase [Carbohydrate transport and metabolism / Signal transduction mechanisms].;cd03784, GT1_Gtf-like, UDP-glycosyltransferases and similar proteins.	COG1819, COG1819, Glycosyl transferases, related to UDP-glucuronosyltransferase [Carbohydrate transport and metabolism / Signal transduction mechanisms].;cd03784, GT1_Gtf-like, UDP-glycosyltransferases and similar proteins.
NC_006960.1 Pleurotus ostreatus virus 1 RNA-2	2223	654	654	582	654	654	654	692	654	654	654	654	654	721	674	674	654	195	304
NC_007069.1 Phytophthora alphaendornavirus 1	13883	4614	4614	156	4614	4614	4614	4627	4614	4614	4614	4614	4614	4627	4614	4614	4614	660	304	pfam00978, RdRP_2, RNA dependent RNA polymerase.;cd03784, GT1_Gtf-like, UDP-glycosyltransferases and similar proteins.;pfam01443, Viral_helicase1, Viral (Superfamily 1) RNA helicase.;COG1819, COG1819, Glycosyl transferases, related to UDP-glucuronosyltransferase [Carbohydrate transport and metabolism / Signal transduction mechanisms].	pfam00978, RdRP_2, RNA dependent RNA polymerase.;cd03784, GT1_Gtf-like, UDP-glycosyltransferases and similar proteins.;pfam01443, Viral_helicase1, Viral (Superfamily 1) RNA helicase.;COG1819, COG1819, Glycosyl transferases, related to UDP-glucuronosyltransferase [Carbohydrate transport and metabolism / Signal transduction mechanisms].		cd03784, GT1_Gtf-like, UDP-glycosyltransferases and similar proteins.;pfam01443, Viral_helicase1, Viral (Superfamily 1) RNA helicase.;COG1819, COG1819, Glycosyl transferases, related to UDP-glucuronosyltransferase [Carbohydrate transport and metabolism / Signal transduction mechanisms].	pfam00978, RdRP_2, RNA dependent RNA polymerase.;cd03784, GT1_Gtf-like, UDP-glycosyltransferases and similar proteins.;pfam01443, Viral_helicase1, Viral (Superfamily 1) RNA helicase.;COG1819, COG1819, Glycosyl transferases, related to UDP-glucuronosyltransferase [Carbohydrate transport and metabolism / Signal transduction mechanisms].	cd03784, GT1_Gtf-like, UDP-glycosyltransferases and similar proteins.;pfam00978, RdRP_2, RNA dependent RNA polymerase.;COG1819, COG1819, Glycosyl transferases, related to UDP-glucuronosyltransferase [Carbohydrate transport and metabolism / Signal transduction mechanisms].;pfam01443, Viral_helicase1, Viral (Superfamily 1) RNA helicase.	pfam00978, RdRP_2, RNA dependent RNA polymerase.;cd03784, GT1_Gtf-like, UDP-glycosyltransferases and similar proteins.;pfam01443, Viral_helicase1, Viral (Superfamily 1) RNA helicase.;COG1819, COG1819, Glycosyl transferases, related to UDP-glucuronosyltransferase [Carbohydrate transport and metabolism / Signal transduction mechanisms].	cd03784, GT1_Gtf-like, UDP-glycosyltransferases and similar proteins.;pfam00978, RdRP_2, RNA dependent RNA polymerase.;COG1819, COG1819, Glycosyl transferases, related to UDP-glucuronosyltransferase [Carbohydrate transport and metabolism / Signal transduction mechanisms].;pfam01443, Viral_helicase1, Viral (Superfamily 1) RNA helicase.	pfam00978, RdRP_2, RNA dependent RNA polymerase.;cd03784, GT1_Gtf-like, UDP-glycosyltransferases and similar proteins.;pfam01443, Viral_helicase1, Viral (Superfamily 1) RNA helicase.;COG1819, COG1819, Glycosyl transferases, related to UDP-glucuronosyltransferase [Carbohydrate transport and metabolism / Signal transduction mechanisms].	pfam00978, RdRP_2, RNA dependent RNA polymerase.;cd03784, GT1_Gtf-like, UDP-glycosyltransferases and similar proteins.;pfam01443, Viral_helicase1, Viral (Superfamily 1) RNA helicase.;COG1819, COG1819, Glycosyl transferases, related to UDP-glucuronosyltransferase [Carbohydrate transport and metabolism / Signal transduction mechanisms].		cd03784, GT1_Gtf-like, UDP-glycosyltransferases and similar proteins.;pfam00978, RdRP_2, RNA dependent RNA polymerase.;COG1819, COG1819, Glycosyl transferases, related to UDP-glucuronosyltransferase [Carbohydrate transport and metabolism / Signal transduction mechanisms].	cd03784, GT1_Gtf-like, UDP-glycosyltransferases and similar proteins.;pfam00978, RdRP_2, RNA dependent RNA polymerase.;COG1819, COG1819, Glycosyl transferases, related to UDP-glucuronosyltransferase [Carbohydrate transport and metabolism / Signal transduction mechanisms].;pfam01443, Viral_helicase1, Viral (Superfamily 1) RNA helicase.	pfam00978, RdRP_2, RNA dependent RNA polymerase.;cd03784, GT1_Gtf-like, UDP-glycosyltransferases and similar proteins.;pfam01443, Viral_helicase1, Viral (Superfamily 1) RNA helicase.;COG1819, COG1819, Glycosyl transferases, related to UDP-glucuronosyltransferase [Carbohydrate transport and metabolism / Signal transduction mechanisms].	pfam00978, RdRP_2, RNA dependent RNA polymerase.;cd03784, GT1_Gtf-like, UDP-glycosyltransferases and similar proteins.;pfam01443, Viral_helicase1, Viral (Superfamily 1) RNA helicase.;COG1819, COG1819, Glycosyl transferases, related to UDP-glucuronosyltransferase [Carbohydrate transport and metabolism / Signal transduction mechanisms].	cd03784, GT1_Gtf-like, UDP-glycosyltransferases and similar proteins.;pfam00978, RdRP_2, RNA dependent RNA polymerase.;COG1819, COG1819, Glycosyl transferases, related to UDP-glucuronosyltransferase [Carbohydrate transport and metabolism / Signal transduction mechanisms].;pfam01443, Viral_helicase1, Viral (Superfamily 1) RNA helicase.	cd03784, GT1_Gtf-like, UDP-glycosyltransferases and similar proteins.;COG1819, COG1819, Glycosyl transferases, related to UDP-glucuronosyltransferase [Carbohydrate transport and metabolism / Signal transduction mechanisms].
NC_007221.1 Penicillium stoloniferum virus F	1677	541	541	238	541	541	541	558	541	541	541	541	541	558	541	541	541	189	178	pfam00680, RdRP_1, RNA dependent RNA polymerase.;cd01699, RNA_dep_RNAP, RNA_dep_RNAP: RNA-dependent RNA polymerase (RdRp) is an essential protein encoded in the genomes of all RNA containing viruses with no DNA stage.	pfam00680, RdRP_1, RNA dependent RNA polymerase.;cd01699, RNA_dep_RNAP, RNA_dep_RNAP: RNA-dependent RNA polymerase (RdRp) is an essential protein encoded in the genomes of all RNA containing viruses with no DNA stage.		pfam00680, RdRP_1, RNA dependent RNA polymerase.;cd01699, RNA_dep_RNAP, RNA_dep_RNAP: RNA-dependent RNA polymerase (RdRp) is an essential protein encoded in the genomes of all RNA containing viruses with no DNA stage.	pfam00680, RdRP_1, RNA dependent RNA polymerase.;cd01699, RNA_dep_RNAP, RNA_dep_RNAP: RNA-dependent RNA polymerase (RdRp) is an essential protein encoded in the genomes of all RNA containing viruses with no DNA stage.	pfam00680, RdRP_1, RNA dependent RNA polymerase.;cd01699, RNA_dep_RNAP, RNA_dep_RNAP: RNA-dependent RNA polymerase (RdRp) is an essential protein encoded in the genomes of all RNA containing viruses with no DNA stage.	pfam00680, RdRP_1, RNA dependent RNA polymerase.;cd01699, RNA_dep_RNAP, RNA_dep_RNAP: RNA-dependent RNA polymerase (RdRp) is an essential protein encoded in the genomes of all RNA containing viruses with no DNA stage.	pfam00680, RdRP_1, RNA dependent RNA polymerase.;cd01699, RNA_dep_RNAP, RNA_dep_RNAP: RNA-dependent RNA polymerase (RdRp) is an essential protein encoded in the genomes of all RNA containing viruses with no DNA stage.	pfam00680, RdRP_1, RNA dependent RNA polymerase.;cd01699, RNA_dep_RNAP, RNA_dep_RNAP: RNA-dependent RNA polymerase (RdRp) is an essential protein encoded in the genomes of all RNA containing viruses with no DNA stage.	pfam00680, RdRP_1, RNA dependent RNA polymerase.;cd01699, RNA_dep_RNAP, RNA_dep_RNAP: RNA-dependent RNA polymerase (RdRp) is an essential protein encoded in the genomes of all RNA containing viruses with no DNA stage.		pfam00680, RdRP_1, RNA dependent RNA polymerase.;cd01699, RNA_dep_RNAP, RNA_dep_RNAP: RNA-dependent RNA polymerase (RdRp) is an essential protein encoded in the genomes of all RNA containing viruses with no DNA stage.	pfam00680, RdRP_1, RNA dependent RNA polymerase.;cd01699, RNA_dep_RNAP, RNA_dep_RNAP: RNA-dependent RNA polymerase (RdRp) is an essential protein encoded in the genomes of all RNA containing viruses with no DNA stage.	pfam00680, RdRP_1, RNA dependent RNA polymerase.;cd01699, RNA_dep_RNAP, RNA_dep_RNAP: RNA-dependent RNA polymerase (RdRp) is an essential protein encoded in the genomes of all RNA containing viruses with no DNA stage.	pfam00680, RdRP_1, RNA dependent RNA polymerase.;cd01699, RNA_dep_RNAP, RNA_dep_RNAP: RNA-dependent RNA polymerase (RdRp) is an essential protein encoded in the genomes of all RNA containing viruses with no DNA stage.	pfam00680, RdRP_1, RNA dependent RNA polymerase.;cd01699, RNA_dep_RNAP, RNA_dep_RNAP: RNA-dependent RNA polymerase (RdRp) is an essential protein encoded in the genomes of all RNA containing viruses with no DNA stage.
NC_007415.1 Sclerotinia sclerotiorum debilitation-associated RNA virus	5470	1708	1708	285	1728	1728	1728	1730	1728	1728	1708	1708	1728	1750	1708	1708	1728	204	114			pfam01443, Viral_helicase1, Viral (Superfamily 1) RNA helicase.;cd18809, SF1_C_RecD, C-terminal helicase domain of RecD family helicases.;COG1100, COG1100, GTPase SAR1 and related small G proteins [General function prediction only].	pfam01660, Vmethyltransf, Viral methyltransferase.;pfam01443, Viral_helicase1, Viral (Superfamily 1) RNA helicase.;pfam00978, RdRP_2, RNA dependent RNA polymerase.;cd18809, SF1_C_RecD, C-terminal helicase domain of RecD family helicases.												pfam01660, Vmethyltransf, Viral methyltransferase.;pfam01443, Viral_helicase1, Viral (Superfamily 1) RNA helicase.;pfam00978, RdRP_2, RNA dependent RNA polymerase.;cd18809, SF1_C_RecD, C-terminal helicase domain of RecD family helicases.
NC_007523.1 Coniothyrium minitans RNA virus	4975	842	842	194	1038	1038	1038	868	1038	1038	842	842	1038	1117	868	868	1038	385	487	pfam02123, RdRP_4, Viral RNA-directed RNA-polymerase.;cd01699, RNA_dep_RNAP, RNA_dep_RNAP: RNA-dependent RNA polymerase (RdRp) is an essential protein encoded in the genomes of all RNA containing viruses with no DNA stage.	pfam02123, RdRP_4, Viral RNA-directed RNA-polymerase.;cd01699, RNA_dep_RNAP, RNA_dep_RNAP: RNA-dependent RNA polymerase (RdRp) is an essential protein encoded in the genomes of all RNA containing viruses with no DNA stage.		pfam02123, RdRP_4, Viral RNA-directed RNA-polymerase.;cd01699, RNA_dep_RNAP, RNA_dep_RNAP: RNA-dependent RNA polymerase (RdRp) is an essential protein encoded in the genomes of all RNA containing viruses with no DNA stage.	pfam02123, RdRP_4, Viral RNA-directed RNA-polymerase.;cd01699, RNA_dep_RNAP, RNA_dep_RNAP: RNA-dependent RNA polymerase (RdRp) is an essential protein encoded in the genomes of all RNA containing viruses with no DNA stage.		pfam02123, RdRP_4, Viral RNA-directed RNA-polymerase.;cd01699, RNA_dep_RNAP, RNA_dep_RNAP: RNA-dependent RNA polymerase (RdRp) is an essential protein encoded in the genomes of all RNA containing viruses with no DNA stage.	pfam02123, RdRP_4, Viral RNA-directed RNA-polymerase.;cd01699, RNA_dep_RNAP, RNA_dep_RNAP: RNA-dependent RNA polymerase (RdRp) is an essential protein encoded in the genomes of all RNA containing viruses with no DNA stage.	pfam02123, RdRP_4, Viral RNA-directed RNA-polymerase.;cd01699, RNA_dep_RNAP, RNA_dep_RNAP: RNA-dependent RNA polymerase (RdRp) is an essential protein encoded in the genomes of all RNA containing viruses with no DNA stage.	pfam02123, RdRP_4, Viral RNA-directed RNA-polymerase.;cd01699, RNA_dep_RNAP, RNA_dep_RNAP: RNA-dependent RNA polymerase (RdRp) is an essential protein encoded in the genomes of all RNA containing viruses with no DNA stage.	pfam02123, RdRP_4, Viral RNA-directed RNA-polymerase.;cd01699, RNA_dep_RNAP, RNA_dep_RNAP: RNA-dependent RNA polymerase (RdRp) is an essential protein encoded in the genomes of all RNA containing viruses with no DNA stage.	pfam02123, RdRP_4, Viral RNA-directed RNA-polymerase.;cd01699, RNA_dep_RNAP, RNA_dep_RNAP: RNA-dependent RNA polymerase (RdRp) is an essential protein encoded in the genomes of all RNA containing viruses with no DNA stage.	pfam02123, RdRP_4, Viral RNA-directed RNA-polymerase.;cd01699, RNA_dep_RNAP, RNA_dep_RNAP: RNA-dependent RNA polymerase (RdRp) is an essential protein encoded in the genomes of all RNA containing viruses with no DNA stage.	pfam02123, RdRP_4, Viral RNA-directed RNA-polymerase.;cd01699, RNA_dep_RNAP, RNA_dep_RNAP: RNA-dependent RNA polymerase (RdRp) is an essential protein encoded in the genomes of all RNA containing viruses with no DNA stage.	pfam02123, RdRP_4, Viral RNA-directed RNA-polymerase.;cd01699, RNA_dep_RNAP, RNA_dep_RNAP: RNA-dependent RNA polymerase (RdRp) is an essential protein encoded in the genomes of all RNA containing viruses with no DNA stage.		pfam05518, Totivirus_coat, Totivirus coat protein.
NC_007533.1 Mycoreovirus 3	3773	1242	1242	245	1243	1243	1243	1253	1243	1243	1242	1242	1243	1243	1253	1253	1243	200	196
NC_007538.1 Rosellinia necratix virus 1-w8	2279	712	712	603	712	712	712	718	712	712	712	712	712	759	712	712	712	324	371
NC_007539.1 Penicillium chrysogenum virus segment 1	3562	1165	1165	147	1165	1165	1165	1187	1165	1165	1165	1165	1165	1170	1165	1165	1165	223	499	pfam02123, RdRP_4, Viral RNA-directed RNA-polymerase.	pfam02123, RdRP_4, Viral RNA-directed RNA-polymerase.		pfam02123, RdRP_4, Viral RNA-directed RNA-polymerase.	pfam02123, RdRP_4, Viral RNA-directed RNA-polymerase.		pfam02123, RdRP_4, Viral RNA-directed RNA-polymerase.	pfam02123, RdRP_4, Viral RNA-directed RNA-polymerase.	pfam02123, RdRP_4, Viral RNA-directed RNA-polymerase.	pfam02123, RdRP_4, Viral RNA-directed RNA-polymerase.	pfam02123, RdRP_4, Viral RNA-directed RNA-polymerase.	pfam02123, RdRP_4, Viral RNA-directed RNA-polymerase.	pfam02123, RdRP_4, Viral RNA-directed RNA-polymerase.	pfam02123, RdRP_4, Viral RNA-directed RNA-polymerase.	pfam02123, RdRP_4, Viral RNA-directed RNA-polymerase.		pfam02123, RdRP_4, Viral RNA-directed RNA-polymerase.
NC_007920.1 Gremmeniella abietina betaendornavirus 1	10375	3436	3436	235	3436	3436	3436	3457	3436	3436	3436	3436	3436	3436	3449	3449	3436	281	155	pfam00978, RdRP_2, RNA dependent RNA polymerase.;pfam01660, Vmethyltransf, Viral methyltransferase.;smart00487, DEXDc, DEAD-like helicases superfamily.;pfam00270, DEAD, DEAD/DEAH box helicase.;cd00046, SF2-N, N-terminal DEAD/H-box helicase domain of superfamily 2 helicases.;pfam01443, Viral_helicase1, Viral (Superfamily 1) RNA helicase.;cd18809, SF1_C_RecD, C-terminal helicase domain of RecD fami…	pfam00978, RdRP_2, RNA dependent RNA polymerase.;pfam01660, Vmethyltransf, Viral methyltransferase.;smart00487, DEXDc, DEAD-like helicases superfamily.;pfam00270, DEAD, DEAD/DEAH box helicase.;cd00046, SF2-N, N-terminal DEAD/H-box helicase domain of superfamily 2 helicases.;pfam01443, Viral_helicase1, Viral (Superfamily 1) RNA helicase.;cd18809, SF1_C_RecD, C-terminal helicase domain of RecD fami…			pfam00978, RdRP_2, RNA dependent RNA polymerase.;pfam01660, Vmethyltransf, Viral methyltransferase.;smart00487, DEXDc, DEAD-like helicases superfamily.;pfam00270, DEAD, DEAD/DEAH box helicase.;cd00046, SF2-N, N-terminal DEAD/H-box helicase domain of superfamily 2 helicases.;pfam01443, Viral_helicase1, Viral (Superfamily 1) RNA helicase.;cd18809, SF1_C_RecD, C-terminal helicase domain of RecD fami…	pfam00978, RdRP_2, RNA dependent RNA polymerase.;smart00487, DEXDc, DEAD-like helicases superfamily.;pfam01660, Vmethyltransf, Viral methyltransferase.;cd00046, SF2-N, N-terminal DEAD/H-box helicase domain of superfamily 2 helicases.;cd18809, SF1_C_RecD, C-terminal helicase domain of RecD family helicases.	pfam00978, RdRP_2, RNA dependent RNA polymerase.;pfam01660, Vmethyltransf, Viral methyltransferase.;smart00487, DEXDc, DEAD-like helicases superfamily.;pfam00270, DEAD, DEAD/DEAH box helicase.;cd00046, SF2-N, N-terminal DEAD/H-box helicase domain of superfamily 2 helicases.;pfam01443, Viral_helicase1, Viral (Superfamily 1) RNA helicase.;cd18809, SF1_C_RecD, C-terminal helicase domain of RecD fami…	pfam00978, RdRP_2, RNA dependent RNA polymerase.;pfam01660, Vmethyltransf, Viral methyltransferase.;smart00487, DEXDc, DEAD-like helicases superfamily.;cd00046, SF2-N, N-terminal DEAD/H-box helicase domain of superfamily 2 helicases.;pfam01443, Viral_helicase1, Viral (Superfamily 1) RNA helicase.	pfam00978, RdRP_2, RNA dependent RNA polymerase.;pfam01660, Vmethyltransf, Viral methyltransferase.;smart00487, DEXDc, DEAD-like helicases superfamily.;pfam00270, DEAD, DEAD/DEAH box helicase.;cd00046, SF2-N, N-terminal DEAD/H-box helicase domain of superfamily 2 helicases.;pfam01443, Viral_helicase1, Viral (Superfamily 1) RNA helicase.;cd18809, SF1_C_RecD, C-terminal helicase domain of RecD fami…	pfam00978, RdRP_2, RNA dependent RNA polymerase.;pfam01660, Vmethyltransf, Viral methyltransferase.;smart00487, DEXDc, DEAD-like helicases superfamily.;pfam00270, DEAD, DEAD/DEAH box helicase.;cd00046, SF2-N, N-terminal DEAD/H-box helicase domain of superfamily 2 helicases.;pfam01443, Viral_helicase1, Viral (Superfamily 1) RNA helicase.;cd18809, SF1_C_RecD, C-terminal helicase domain of RecD fami…		pfam00978, RdRP_2, RNA dependent RNA polymerase.;smart00487, DEXDc, DEAD-like helicases superfamily.;pfam01660, Vmethyltransf, Viral methyltransferase.;cd00046, SF2-N, N-terminal DEAD/H-box helicase domain of superfamily 2 helicases.;cd18809, SF1_C_RecD, C-terminal helicase domain of RecD family helicases.;pfam00270, DEAD, DEAD/DEAH box helicase.	pfam00978, RdRP_2, RNA dependent RNA polymerase.;pfam01660, Vmethyltransf, Viral methyltransferase.;smart00487, DEXDc, DEAD-like helicases superfamily.;cd00046, SF2-N, N-terminal DEAD/H-box helicase domain of superfamily 2 helicases.;pfam01443, Viral_helicase1, Viral (Superfamily 1) RNA helicase.	pfam00978, RdRP_2, RNA dependent RNA polymerase.;pfam01660, Vmethyltransf, Viral methyltransferase.;smart00487, DEXDc, DEAD-like helicases superfamily.;pfam00270, DEAD, DEAD/DEAH box helicase.;cd00046, SF2-N, N-terminal DEAD/H-box helicase domain of superfamily 2 helicases.;pfam01443, Viral_helicase1, Viral (Superfamily 1) RNA helicase.;cd18809, SF1_C_RecD, C-terminal helicase domain of RecD fami…	pfam00978, RdRP_2, RNA dependent RNA polymerase.;pfam01660, Vmethyltransf, Viral methyltransferase.;smart00487, DEXDc, DEAD-like helicases superfamily.;pfam00270, DEAD, DEAD/DEAH box helicase.;cd00046, SF2-N, N-terminal DEAD/H-box helicase domain of superfamily 2 helicases.;pfam01443, Viral_helicase1, Viral (Superfamily 1) RNA helicase.;cd18809, SF1_C_RecD, C-terminal helicase domain of RecD fami…	pfam00978, RdRP_2, RNA dependent RNA polymerase.;pfam01660, Vmethyltransf, Viral methyltransferase.;smart00487, DEXDc, DEAD-like helicases superfamily.;cd18809, SF1_C_RecD, C-terminal helicase domain of RecD family helicases.	pfam00978, RdRP_2, RNA dependent RNA polymerase.
NC_010246.1 Magnaporthe oryzae virus 2	5193	843	843	278	843	843	843	886	843	843	843	843	843	1204	863	863	843	437	478	pfam02123, RdRP_4, Viral RNA-directed RNA-polymerase.;cd01699, RNA_dep_RNAP, RNA_dep_RNAP: RNA-dependent RNA polymerase (RdRp) is an essential protein encoded in the genomes of all RNA containing viruses with no DNA stage.	pfam02123, RdRP_4, Viral RNA-directed RNA-polymerase.;cd01699, RNA_dep_RNAP, RNA_dep_RNAP: RNA-dependent RNA polymerase (RdRp) is an essential protein encoded in the genomes of all RNA containing viruses with no DNA stage.		pfam02123, RdRP_4, Viral RNA-directed RNA-polymerase.	pfam02123, RdRP_4, Viral RNA-directed RNA-polymerase.;cd01699, RNA_dep_RNAP, RNA_dep_RNAP: RNA-dependent RNA polymerase (RdRp) is an essential protein encoded in the genomes of all RNA containing viruses with no DNA stage.	pfam02123, RdRP_4, Viral RNA-directed RNA-polymerase.;cd01699, RNA_dep_RNAP, RNA_dep_RNAP: RNA-dependent RNA polymerase (RdRp) is an essential protein encoded in the genomes of all RNA containing viruses with no DNA stage.	pfam02123, RdRP_4, Viral RNA-directed RNA-polymerase.;cd01699, RNA_dep_RNAP, RNA_dep_RNAP: RNA-dependent RNA polymerase (RdRp) is an essential protein encoded in the genomes of all RNA containing viruses with no DNA stage.	pfam02123, RdRP_4, Viral RNA-directed RNA-polymerase.;cd01699, RNA_dep_RNAP, RNA_dep_RNAP: RNA-dependent RNA polymerase (RdRp) is an essential protein encoded in the genomes of all RNA containing viruses with no DNA stage.	pfam02123, RdRP_4, Viral RNA-directed RNA-polymerase.;cd01699, RNA_dep_RNAP, RNA_dep_RNAP: RNA-dependent RNA polymerase (RdRp) is an essential protein encoded in the genomes of all RNA containing viruses with no DNA stage.	pfam02123, RdRP_4, Viral RNA-directed RNA-polymerase.;cd01699, RNA_dep_RNAP, RNA_dep_RNAP: RNA-dependent RNA polymerase (RdRp) is an essential protein encoded in the genomes of all RNA containing viruses with no DNA stage.		pfam02123, RdRP_4, Viral RNA-directed RNA-polymerase.;cd01699, RNA_dep_RNAP, RNA_dep_RNAP: RNA-dependent RNA polymerase (RdRp) is an essential protein encoded in the genomes of all RNA containing viruses with no DNA stage.	pfam02123, RdRP_4, Viral RNA-directed RNA-polymerase.;cd01699, RNA_dep_RNAP, RNA_dep_RNAP: RNA-dependent RNA polymerase (RdRp) is an essential protein encoded in the genomes of all RNA containing viruses with no DNA stage.	pfam02123, RdRP_4, Viral RNA-directed RNA-polymerase.;cd01699, RNA_dep_RNAP, RNA_dep_RNAP: RNA-dependent RNA polymerase (RdRp) is an essential protein encoded in the genomes of all RNA containing viruses with no DNA stage.	pfam02123, RdRP_4, Viral RNA-directed RNA-polymerase.;cd01699, RNA_dep_RNAP, RNA_dep_RNAP: RNA-dependent RNA polymerase (RdRp) is an essential protein encoded in the genomes of all RNA containing viruses with no DNA stage.	pfam02123, RdRP_4, Viral RNA-directed RNA-polymerase.;cd01699, RNA_dep_RNAP, RNA_dep_RNAP: RNA-dependent RNA polymerase (RdRp) is an essential protein encoded in the genomes of all RNA containing viruses with no DNA stage.	pfam05518, Totivirus_coat, Totivirus coat protein.
NC_010746.1 Mycoreovirus 1	2269	725	725	304	725	725	725	739	725	725	725	725	725	748	732	732	725	96	156
NC_010754.1 Ceratocystis resinifera partitivirus RNA 2	2305	668	668	250	668	668	668	703	668	668	668	668	668	691	687	687	668	96	467
NC_013447.1 Helicobasidium mompa alphaendornavirus 1	16614	5376	5376	187	5376	5376	5376	5406	5376	5376	5376	5376	5376	5537	5376	5376	5376	777	357	cd03784, GT1_Gtf-like, UDP-glycosyltransferases and similar proteins.	cd03784, GT1_Gtf-like, UDP-glycosyltransferases and similar proteins.			cd03784, GT1_Gtf-like, UDP-glycosyltransferases and similar proteins.		cd03784, GT1_Gtf-like, UDP-glycosyltransferases and similar proteins.		cd03784, GT1_Gtf-like, UDP-glycosyltransferases and similar proteins.	cd03784, GT1_Gtf-like, UDP-glycosyltransferases and similar proteins.		cd03784, GT1_Gtf-like, UDP-glycosyltransferases and similar proteins.		cd03784, GT1_Gtf-like, UDP-glycosyltransferases and similar proteins.	cd03784, GT1_Gtf-like, UDP-glycosyltransferases and similar proteins.
NC_013463.1 Rosellinia necratrix megabirnavirus 1	7180	1459	1459	232	1459	1459	1459	1805	1459	1459	1459	1459	1459	1474	1740	1740	1459	330	431
NC_014823.1 Tolypocladium cylindrosporum virus 1	5196	840	840	564	840	840	840	1731	840	840	840	840	840	1625	864	864	840	339	493						pfam02123, RdRP_4, Viral RNA-directed RNA-polymerase.;cd01699, RNA_dep_RNAP, RNA_dep_RNAP: RNA-dependent RNA polymerase (RdRp) is an essential protein encoded in the genomes of all RNA containing viruses with no DNA stage.		pfam02123, RdRP_4, Viral RNA-directed RNA-polymerase.;cd01699, RNA_dep_RNAP, RNA_dep_RNAP: RNA-dependent RNA polymerase (RdRp) is an essential protein encoded in the genomes of all RNA containing viruses with no DNA stage.					pfam05518, Totivirus_coat, Totivirus coat protein.;pfam02123, RdRP_4, Viral RNA-directed RNA-polymerase.;cd01699, RNA_dep_RNAP, RNA_dep_RNAP: RNA-dependent RNA polymerase (RdRp) is an essential protein encoded in the genomes of all RNA containing viruses with no DNA stage.
NC_014904.1 Tuber aestivum endornavirus	9760	3231	3231	298	3231	3231	3231	3253	3231	3231	3231	3231	3231	3231	3247	3247	3231	215	262						pfam00978, RdRP_2, RNA dependent RNA polymerase.;pfam01660, Vmethyltransf, Viral methyltransferase.;smart00487, DEXDc, DEAD-like helicases superfamily.;cd00046, SF2-N, N-terminal DEAD/H-box helicase domain of superfamily 2 helicases.		pfam00978, RdRP_2, RNA dependent RNA polymerase.					pfam00978, RdRP_2, RNA dependent RNA polymerase.
NC_016757.1 Rosellinia necatrix quadivirus 1	4942	1615	1615	183	1615	1615	1615	1647	1615	1615	1615	1615	1615	1636	1615	1615	1615	310	600
NC_020234.1 Rosellinia necatrix partitivirus 2	1985	630	630	136	630	630	630	661	630	630	630	630	630	661	644	644	630	194	238	pfam00680, RdRP_1, RNA dependent RNA polymerase.;cd01699, RNA_dep_RNAP, RNA_dep_RNAP: RNA-dependent RNA polymerase (RdRp) is an essential protein encoded in the genomes of all RNA containing viruses with no DNA stage.	pfam00680, RdRP_1, RNA dependent RNA polymerase.;cd01699, RNA_dep_RNAP, RNA_dep_RNAP: RNA-dependent RNA polymerase (RdRp) is an essential protein encoded in the genomes of all RNA containing viruses with no DNA stage.		pfam00680, RdRP_1, RNA dependent RNA polymerase.;cd01699, RNA_dep_RNAP, RNA_dep_RNAP: RNA-dependent RNA polymerase (RdRp) is an essential protein encoded in the genomes of all RNA containing viruses with no DNA stage.	pfam00680, RdRP_1, RNA dependent RNA polymerase.;cd01699, RNA_dep_RNAP, RNA_dep_RNAP: RNA-dependent RNA polymerase (RdRp) is an essential protein encoded in the genomes of all RNA containing viruses with no DNA stage.	pfam00680, RdRP_1, RNA dependent RNA polymerase.;cd01699, RNA_dep_RNAP, RNA_dep_RNAP: RNA-dependent RNA polymerase (RdRp) is an essential protein encoded in the genomes of all RNA containing viruses with no DNA stage.	pfam00680, RdRP_1, RNA dependent RNA polymerase.	pfam00680, RdRP_1, RNA dependent RNA polymerase.	pfam00680, RdRP_1, RNA dependent RNA polymerase.;cd01699, RNA_dep_RNAP, RNA_dep_RNAP: RNA-dependent RNA polymerase (RdRp) is an essential protein encoded in the genomes of all RNA containing viruses with no DNA stage.	pfam00680, RdRP_1, RNA dependent RNA polymerase.;cd01699, RNA_dep_RNAP, RNA_dep_RNAP: RNA-dependent RNA polymerase (RdRp) is an essential protein encoded in the genomes of all RNA containing viruses with no DNA stage.	pfam00680, RdRP_1, RNA dependent RNA polymerase.	pfam00680, RdRP_1, RNA dependent RNA polymerase.;cd01699, RNA_dep_RNAP, RNA_dep_RNAP: RNA-dependent RNA polymerase (RdRp) is an essential protein encoded in the genomes of all RNA containing viruses with no DNA stage.		pfam00680, RdRP_1, RNA dependent RNA polymerase.	pfam00680, RdRP_1, RNA dependent RNA polymerase.	pfam00680, RdRP_1, RNA dependent RNA polymerase.
NC_021565.1 Rosellinia necatrix victorivirus 1	5329	848	848	809	926	926	926	894	926	926	848	848	926	1328	851	851	926	379	815	pfam02123, RdRP_4, Viral RNA-directed RNA-polymerase.;cd01699, RNA_dep_RNAP, RNA_dep_RNAP: RNA-dependent RNA polymerase (RdRp) is an essential protein encoded in the genomes of all RNA containing viruses with no DNA stage.;pfam00680, RdRP_1, RNA dependent RNA polymerase.	pfam02123, RdRP_4, Viral RNA-directed RNA-polymerase.;cd01699, RNA_dep_RNAP, RNA_dep_RNAP: RNA-dependent RNA polymerase (RdRp) is an essential protein encoded in the genomes of all RNA containing viruses with no DNA stage.;pfam00680, RdRP_1, RNA dependent RNA polymerase.		pfam02123, RdRP_4, Viral RNA-directed RNA-polymerase.;cd01699, RNA_dep_RNAP, RNA_dep_RNAP: RNA-dependent RNA polymerase (RdRp) is an essential protein encoded in the genomes of all RNA containing viruses with no DNA stage.;pfam00680, RdRP_1, RNA dependent RNA polymerase.	pfam02123, RdRP_4, Viral RNA-directed RNA-polymerase.;cd01699, RNA_dep_RNAP, RNA_dep_RNAP: RNA-dependent RNA polymerase (RdRp) is an essential protein encoded in the genomes of all RNA containing viruses with no DNA stage.;pfam00680, RdRP_1, RNA dependent RNA polymerase.	pfam02123, RdRP_4, Viral RNA-directed RNA-polymerase.;cd01699, RNA_dep_RNAP, RNA_dep_RNAP: RNA-dependent RNA polymerase (RdRp) is an essential protein encoded in the genomes of all RNA containing viruses with no DNA stage.;pfam00680, RdRP_1, RNA dependent RNA polymerase.	pfam02123, RdRP_4, Viral RNA-directed RNA-polymerase.;cd01699, RNA_dep_RNAP, RNA_dep_RNAP: RNA-dependent RNA polymerase (RdRp) is an essential protein encoded in the genomes of all RNA containing viruses with no DNA stage.;pfam00680, RdRP_1, RNA dependent RNA polymerase.	pfam02123, RdRP_4, Viral RNA-directed RNA-polymerase.;cd01699, RNA_dep_RNAP, RNA_dep_RNAP: RNA-dependent RNA polymerase (RdRp) is an essential protein encoded in the genomes of all RNA containing viruses with no DNA stage.;pfam00680, RdRP_1, RNA dependent RNA polymerase.	pfam02123, RdRP_4, Viral RNA-directed RNA-polymerase.;cd01699, RNA_dep_RNAP, RNA_dep_RNAP: RNA-dependent RNA polymerase (RdRp) is an essential protein encoded in the genomes of all RNA containing viruses with no DNA stage.;pfam00680, RdRP_1, RNA dependent RNA polymerase.	pfam02123, RdRP_4, Viral RNA-directed RNA-polymerase.;cd01699, RNA_dep_RNAP, RNA_dep_RNAP: RNA-dependent RNA polymerase (RdRp) is an essential protein encoded in the genomes of all RNA containing viruses with no DNA stage.;pfam00680, RdRP_1, RNA dependent RNA polymerase.		pfam02123, RdRP_4, Viral RNA-directed RNA-polymerase.;cd01699, RNA_dep_RNAP, RNA_dep_RNAP: RNA-dependent RNA polymerase (RdRp) is an essential protein encoded in the genomes of all RNA containing viruses with no DNA stage.;pfam00680, RdRP_1, RNA dependent RNA polymerase.	pfam02123, RdRP_4, Viral RNA-directed RNA-polymerase.;cd01699, RNA_dep_RNAP, RNA_dep_RNAP: RNA-dependent RNA polymerase (RdRp) is an essential protein encoded in the genomes of all RNA containing viruses with no DNA stage.;pfam00680, RdRP_1, RNA dependent RNA polymerase.	pfam02123, RdRP_4, Viral RNA-directed RNA-polymerase.;cd01699, RNA_dep_RNAP, RNA_dep_RNAP: RNA-dependent RNA polymerase (RdRp) is an essential protein encoded in the genomes of all RNA containing viruses with no DNA stage.;pfam00680, RdRP_1, RNA dependent RNA polymerase.	pfam02123, RdRP_4, Viral RNA-directed RNA-polymerase.;cd01699, RNA_dep_RNAP, RNA_dep_RNAP: RNA-dependent RNA polymerase (RdRp) is an essential protein encoded in the genomes of all RNA containing viruses with no DNA stage.;pfam00680, RdRP_1, RNA dependent RNA polymerase.	pfam02123, RdRP_4, Viral RNA-directed RNA-polymerase.;cd01699, RNA_dep_RNAP, RNA_dep_RNAP: RNA-dependent RNA polymerase (RdRp) is an essential protein encoded in the genomes of all RNA containing viruses with no DNA stage.;pfam00680, RdRP_1, RNA dependent RNA polymerase.
NC_022619.1 Rhizoctonia cerealis alphaendornavirus 1	17486	5752	5752	232	5752	5752	5752	5828	5752	5752	5752	5752	5752	5811	5752	5752	5752	258	260	pfam00978, RdRP_2, RNA dependent RNA polymerase.;pfam01660, Vmethyltransf, Viral methyltransferase.;pfam01443, Viral_helicase1, Viral (Superfamily 1) RNA helicase.;cd01699, RNA_dep_RNAP, RNA_dep_RNAP: RNA-dependent RNA polymerase (RdRp) is an essential protein encoded in the genomes of all RNA containing viruses with no DNA stage.	pfam00978, RdRP_2, RNA dependent RNA polymerase.;pfam01660, Vmethyltransf, Viral methyltransferase.;pfam01443, Viral_helicase1, Viral (Superfamily 1) RNA helicase.;cd01699, RNA_dep_RNAP, RNA_dep_RNAP: RNA-dependent RNA polymerase (RdRp) is an essential protein encoded in the genomes of all RNA containing viruses with no DNA stage.		pfam00978, RdRP_2, RNA dependent RNA polymerase.;pfam01660, Vmethyltransf, Viral methyltransferase.;pfam01443, Viral_helicase1, Viral (Superfamily 1) RNA helicase.;cd01699, RNA_dep_RNAP, RNA_dep_RNAP: RNA-dependent RNA polymerase (RdRp) is an essential protein encoded in the genomes of all RNA containing viruses with no DNA stage.	pfam00978, RdRP_2, RNA dependent RNA polymerase.;pfam01660, Vmethyltransf, Viral methyltransferase.;pfam01443, Viral_helicase1, Viral (Superfamily 1) RNA helicase.;cd01699, RNA_dep_RNAP, RNA_dep_RNAP: RNA-dependent RNA polymerase (RdRp) is an essential protein encoded in the genomes of all RNA containing viruses with no DNA stage.	pfam00978, RdRP_2, RNA dependent RNA polymerase.;pfam01660, Vmethyltransf, Viral methyltransferase.;pfam01443, Viral_helicase1, Viral (Superfamily 1) RNA helicase.;cd01699, RNA_dep_RNAP, RNA_dep_RNAP: RNA-dependent RNA polymerase (RdRp) is an essential protein encoded in the genomes of all RNA containing viruses with no DNA stage.	pfam00978, RdRP_2, RNA dependent RNA polymerase.;pfam01660, Vmethyltransf, Viral methyltransferase.;pfam01443, Viral_helicase1, Viral (Superfamily 1) RNA helicase.;cd01699, RNA_dep_RNAP, RNA_dep_RNAP: RNA-dependent RNA polymerase (RdRp) is an essential protein encoded in the genomes of all RNA containing viruses with no DNA stage.	pfam00978, RdRP_2, RNA dependent RNA polymerase.;pfam01660, Vmethyltransf, Viral methyltransferase.;cd01699, RNA_dep_RNAP, RNA_dep_RNAP: RNA-dependent RNA polymerase (RdRp) is an essential protein encoded in the genomes of all RNA containing viruses with no DNA stage.	pfam00978, RdRP_2, RNA dependent RNA polymerase.;pfam01660, Vmethyltransf, Viral methyltransferase.;pfam01443, Viral_helicase1, Viral (Superfamily 1) RNA helicase.;cd01699, RNA_dep_RNAP, RNA_dep_RNAP: RNA-dependent RNA polymerase (RdRp) is an essential protein encoded in the genomes of all RNA containing viruses with no DNA stage.	pfam00978, RdRP_2, RNA dependent RNA polymerase.;pfam01660, Vmethyltransf, Viral methyltransferase.;pfam01443, Viral_helicase1, Viral (Superfamily 1) RNA helicase.;cd01699, RNA_dep_RNAP, RNA_dep_RNAP: RNA-dependent RNA polymerase (RdRp) is an essential protein encoded in the genomes of all RNA containing viruses with no DNA stage.		pfam00978, RdRP_2, RNA dependent RNA polymerase.;pfam01660, Vmethyltransf, Viral methyltransferase.;pfam01443, Viral_helicase1, Viral (Superfamily 1) RNA helicase.;cd01699, RNA_dep_RNAP, RNA_dep_RNAP: RNA-dependent RNA polymerase (RdRp) is an essential protein encoded in the genomes of all RNA containing viruses with no DNA stage.	pfam00978, RdRP_2, RNA dependent RNA polymerase.;pfam01660, Vmethyltransf, Viral methyltransferase.;cd01699, RNA_dep_RNAP, RNA_dep_RNAP: RNA-dependent RNA polymerase (RdRp) is an essential protein encoded in the genomes of all RNA containing viruses with no DNA stage.	pfam00978, RdRP_2, RNA dependent RNA polymerase.;pfam01660, Vmethyltransf, Viral methyltransferase.;pfam01443, Viral_helicase1, Viral (Superfamily 1) RNA helicase.;cd01699, RNA_dep_RNAP, RNA_dep_RNAP: RNA-dependent RNA polymerase (RdRp) is an essential protein encoded in the genomes of all RNA containing viruses with no DNA stage.	pfam00978, RdRP_2, RNA dependent RNA polymerase.;pfam01660, Vmethyltransf, Viral methyltransferase.;pfam01443, Viral_helicase1, Viral (Superfamily 1) RNA helicase.;cd01699, RNA_dep_RNAP, RNA_dep_RNAP: RNA-dependent RNA polymerase (RdRp) is an essential protein encoded in the genomes of all RNA containing viruses with no DNA stage.	pfam00978, RdRP_2, RNA dependent RNA polymerase.;pfam01660, Vmethyltransf, Viral methyltransferase.;cd01699, RNA_dep_RNAP, RNA_dep_RNAP: RNA-dependent RNA polymerase (RdRp) is an essential protein encoded in the genomes of all RNA containing viruses with no DNA stage.;pfam01443, Viral_helicase1, Viral (Superfamily 1) RNA helicase.
NC_023893.1 Sclerotinia sclerotiorum betaendornavirus 1	10513	3464	3464	352	3464	3464	3464	3488	3464	3464	3464	3464	3464	3467	3470	3470	3464	272	168	pfam00978, RdRP_2, RNA dependent RNA polymerase.;smart00487, DEXDc, DEAD-like helicases superfamily.;pfam00270, DEAD, DEAD/DEAH box helicase.;pfam01443, Viral_helicase1, Viral (Superfamily 1) RNA helicase.;pfam01660, Vmethyltransf, Viral methyltransferase.;cd17921, DEXHc_Ski2, DEXH-box helicase domain of DEAD-like helicase Ski2 family proteins.;cd00046, SF2-N, N-terminal DEAD/H-box helicase domai…	pfam00978, RdRP_2, RNA dependent RNA polymerase.;smart00487, DEXDc, DEAD-like helicases superfamily.;pfam00270, DEAD, DEAD/DEAH box helicase.;pfam01443, Viral_helicase1, Viral (Superfamily 1) RNA helicase.;pfam01660, Vmethyltransf, Viral methyltransferase.;cd17921, DEXHc_Ski2, DEXH-box helicase domain of DEAD-like helicase Ski2 family proteins.;cd00046, SF2-N, N-terminal DEAD/H-box helicase domai…	pfam01443, Viral_helicase1, Viral (Superfamily 1) RNA helicase.	pfam00978, RdRP_2, RNA dependent RNA polymerase.;smart00487, DEXDc, DEAD-like helicases superfamily.;pfam00270, DEAD, DEAD/DEAH box helicase.;pfam01660, Vmethyltransf, Viral methyltransferase.;cd17921, DEXHc_Ski2, DEXH-box helicase domain of DEAD-like helicase Ski2 family proteins.;pfam01443, Viral_helicase1, Viral (Superfamily 1) RNA helicase.	pfam00978, RdRP_2, RNA dependent RNA polymerase.;smart00487, DEXDc, DEAD-like helicases superfamily.;pfam00270, DEAD, DEAD/DEAH box helicase.;pfam01443, Viral_helicase1, Viral (Superfamily 1) RNA helicase.;pfam01660, Vmethyltransf, Viral methyltransferase.;cd17921, DEXHc_Ski2, DEXH-box helicase domain of DEAD-like helicase Ski2 family proteins.;cd00046, SF2-N, N-terminal DEAD/H-box helicase domai…	pfam00978, RdRP_2, RNA dependent RNA polymerase.;smart00487, DEXDc, DEAD-like helicases superfamily.;pfam00270, DEAD, DEAD/DEAH box helicase.;pfam01443, Viral_helicase1, Viral (Superfamily 1) RNA helicase.;pfam01660, Vmethyltransf, Viral methyltransferase.;cd17921, DEXHc_Ski2, DEXH-box helicase domain of DEAD-like helicase Ski2 family proteins.;cd00046, SF2-N, N-terminal DEAD/H-box helicase domai…	pfam00978, RdRP_2, RNA dependent RNA polymerase.;smart00487, DEXDc, DEAD-like helicases superfamily.;pfam00270, DEAD, DEAD/DEAH box helicase.;pfam01443, Viral_helicase1, Viral (Superfamily 1) RNA helicase.;pfam01660, Vmethyltransf, Viral methyltransferase.;cd17921, DEXHc_Ski2, DEXH-box helicase domain of DEAD-like helicase Ski2 family proteins.;cd00046, SF2-N, N-terminal DEAD/H-box helicase domai…	pfam00978, RdRP_2, RNA dependent RNA polymerase.;smart00487, DEXDc, DEAD-like helicases superfamily.;pfam00270, DEAD, DEAD/DEAH box helicase.;pfam01660, Vmethyltransf, Viral methyltransferase.;pfam01443, Viral_helicase1, Viral (Superfamily 1) RNA helicase.;cd17922, DEXHc_LHR-like, DEXH-box helicase domain of LHR.;cd17921, DEXHc_Ski2, DEXH-box helicase domain of DEAD-like helicase Ski2 family prot…	pfam00978, RdRP_2, RNA dependent RNA polymerase.;smart00487, DEXDc, DEAD-like helicases superfamily.;pfam00270, DEAD, DEAD/DEAH box helicase.;pfam01443, Viral_helicase1, Viral (Superfamily 1) RNA helicase.;pfam01660, Vmethyltransf, Viral methyltransferase.;cd17921, DEXHc_Ski2, DEXH-box helicase domain of DEAD-like helicase Ski2 family proteins.;cd00046, SF2-N, N-terminal DEAD/H-box helicase domai…	pfam00978, RdRP_2, RNA dependent RNA polymerase.;smart00487, DEXDc, DEAD-like helicases superfamily.;pfam00270, DEAD, DEAD/DEAH box helicase.;pfam01443, Viral_helicase1, Viral (Superfamily 1) RNA helicase.;pfam01660, Vmethyltransf, Viral methyltransferase.;cd17921, DEXHc_Ski2, DEXH-box helicase domain of DEAD-like helicase Ski2 family proteins.;cd00046, SF2-N, N-terminal DEAD/H-box helicase domai…		pfam00978, RdRP_2, RNA dependent RNA polymerase.;smart00487, DEXDc, DEAD-like helicases superfamily.;pfam00270, DEAD, DEAD/DEAH box helicase.;pfam01443, Viral_helicase1, Viral (Superfamily 1) RNA helicase.;cd17921, DEXHc_Ski2, DEXH-box helicase domain of DEAD-like helicase Ski2 family proteins.;cd00046, SF2-N, N-terminal DEAD/H-box helicase domain of superfamily 2 helicases.;pfam01660, Vmethyltra…	pfam00978, RdRP_2, RNA dependent RNA polymerase.;smart00487, DEXDc, DEAD-like helicases superfamily.;pfam00270, DEAD, DEAD/DEAH box helicase.;pfam01660, Vmethyltransf, Viral methyltransferase.;pfam01443, Viral_helicase1, Viral (Superfamily 1) RNA helicase.;cd17922, DEXHc_LHR-like, DEXH-box helicase domain of LHR.;cd17921, DEXHc_Ski2, DEXH-box helicase domain of DEAD-like helicase Ski2 family prot…	pfam00978, RdRP_2, RNA dependent RNA polymerase.;smart00487, DEXDc, DEAD-like helicases superfamily.;pfam00270, DEAD, DEAD/DEAH box helicase.;pfam01443, Viral_helicase1, Viral (Superfamily 1) RNA helicase.;pfam01660, Vmethyltransf, Viral methyltransferase.;cd17921, DEXHc_Ski2, DEXH-box helicase domain of DEAD-like helicase Ski2 family proteins.;cd00046, SF2-N, N-terminal DEAD/H-box helicase domai…	pfam00978, RdRP_2, RNA dependent RNA polymerase.;smart00487, DEXDc, DEAD-like helicases superfamily.;pfam00270, DEAD, DEAD/DEAH box helicase.;pfam01443, Viral_helicase1, Viral (Superfamily 1) RNA helicase.;pfam01660, Vmethyltransf, Viral methyltransferase.;cd17921, DEXHc_Ski2, DEXH-box helicase domain of DEAD-like helicase Ski2 family proteins.;cd00046, SF2-N, N-terminal DEAD/H-box helicase domai…	pfam00978, RdRP_2, RNA dependent RNA polymerase.;smart00487, DEXDc, DEAD-like helicases superfamily.;pfam00270, DEAD, DEAD/DEAH box helicase.;pfam01660, Vmethyltransf, Viral methyltransferase.;pfam01443, Viral_helicase1, Viral (Superfamily 1) RNA helicase.;cd17922, DEXHc_LHR-like, DEXH-box helicase domain of LHR.
NC_024703.1 Alternaria Longies dsRNA	3415	627	627	147	717	717	717	627	717	717	627	627	717	729	627	627	717	194	284	pfam00680, RdRP_1, RNA dependent RNA polymerase.;cd01699, RNA_dep_RNAP, RNA_dep_RNAP: RNA-dependent RNA polymerase (RdRp) is an essential protein encoded in the genomes of all RNA containing viruses with no DNA stage.	pfam00680, RdRP_1, RNA dependent RNA polymerase.;cd01699, RNA_dep_RNAP, RNA_dep_RNAP: RNA-dependent RNA polymerase (RdRp) is an essential protein encoded in the genomes of all RNA containing viruses with no DNA stage.		pfam00680, RdRP_1, RNA dependent RNA polymerase.;cd01699, RNA_dep_RNAP, RNA_dep_RNAP: RNA-dependent RNA polymerase (RdRp) is an essential protein encoded in the genomes of all RNA containing viruses with no DNA stage.	pfam00680, RdRP_1, RNA dependent RNA polymerase.;cd01699, RNA_dep_RNAP, RNA_dep_RNAP: RNA-dependent RNA polymerase (RdRp) is an essential protein encoded in the genomes of all RNA containing viruses with no DNA stage.	pfam00680, RdRP_1, RNA dependent RNA polymerase.;cd01699, RNA_dep_RNAP, RNA_dep_RNAP: RNA-dependent RNA polymerase (RdRp) is an essential protein encoded in the genomes of all RNA containing viruses with no DNA stage.	pfam00680, RdRP_1, RNA dependent RNA polymerase.;cd01699, RNA_dep_RNAP, RNA_dep_RNAP: RNA-dependent RNA polymerase (RdRp) is an essential protein encoded in the genomes of all RNA containing viruses with no DNA stage.	pfam00680, RdRP_1, RNA dependent RNA polymerase.;cd01699, RNA_dep_RNAP, RNA_dep_RNAP: RNA-dependent RNA polymerase (RdRp) is an essential protein encoded in the genomes of all RNA containing viruses with no DNA stage.	pfam00680, RdRP_1, RNA dependent RNA polymerase.;cd01699, RNA_dep_RNAP, RNA_dep_RNAP: RNA-dependent RNA polymerase (RdRp) is an essential protein encoded in the genomes of all RNA containing viruses with no DNA stage.	pfam00680, RdRP_1, RNA dependent RNA polymerase.;cd01699, RNA_dep_RNAP, RNA_dep_RNAP: RNA-dependent RNA polymerase (RdRp) is an essential protein encoded in the genomes of all RNA containing viruses with no DNA stage.	pfam00680, RdRP_1, RNA dependent RNA polymerase.;cd01699, RNA_dep_RNAP, RNA_dep_RNAP: RNA-dependent RNA polymerase (RdRp) is an essential protein encoded in the genomes of all RNA containing viruses with no DNA stage.	pfam00680, RdRP_1, RNA dependent RNA polymerase.;cd01699, RNA_dep_RNAP, RNA_dep_RNAP: RNA-dependent RNA polymerase (RdRp) is an essential protein encoded in the genomes of all RNA containing viruses with no DNA stage.	pfam00680, RdRP_1, RNA dependent RNA polymerase.;cd01699, RNA_dep_RNAP, RNA_dep_RNAP: RNA-dependent RNA polymerase (RdRp) is an essential protein encoded in the genomes of all RNA containing viruses with no DNA stage.	pfam00680, RdRP_1, RNA dependent RNA polymerase.;cd01699, RNA_dep_RNAP, RNA_dep_RNAP: RNA-dependent RNA polymerase (RdRp) is an essential protein encoded in the genomes of all RNA containing viruses with no DNA stage.	pfam00680, RdRP_1, RNA dependent RNA polymerase.;cd01699, RNA_dep_RNAP, RNA_dep_RNAP: RNA-dependent RNA polymerase (RdRp) is an essential protein encoded in the genomes of all RNA containing viruses with no DNA stage.	pfam00680, RdRP_1, RNA dependent RNA polymerase.;cd01699, RNA_dep_RNAP, RNA_dep_RNAP: RNA-dependent RNA polymerase (RdRp) is an essential protein encoded in the genomes of all RNA containing viruses with no DNA stage.		pfam00680, RdRP_1, RNA dependent RNA polymerase.;cd01699, RNA_dep_RNAP, RNA_dep_RNAP: RNA-dependent RNA polymerase (RdRp) is an essential protein encoded in the genomes of all RNA containing viruses with no DNA stage.
NC_025367.1 Ustilaginoidea virens RNA virus M	2714	611	611	164	702	702	702	679	702	702	611	611	702	745	620	620	702	265	388						pfam00680, RdRP_1, RNA dependent RNA polymerase.;cd01699, RNA_dep_RNAP, RNA_dep_RNAP: RNA-dependent RNA polymerase (RdRp) is an essential protein encoded in the genomes of all RNA containing viruses with no DNA stage.;pfam02123, RdRP_4, Viral RNA-directed RNA-polymerase.		pfam00680, RdRP_1, RNA dependent RNA polymerase.;cd01699, RNA_dep_RNAP, RNA_dep_RNAP: RNA-dependent RNA polymerase (RdRp) is an essential protein encoded in the genomes of all RNA containing viruses with no DNA stage.;pfam02123, RdRP_4, Viral RNA-directed RNA-polymerase.					pfam00680, RdRP_1, RNA dependent RNA polymerase.;cd01699, RNA_dep_RNAP, RNA_dep_RNAP: RNA-dependent RNA polymerase (RdRp) is an essential protein encoded in the genomes of all RNA containing viruses with no DNA stage.;pfam02123, RdRP_4, Viral RNA-directed RNA-polymerase.
NC_025383.1 Sclerotina sclerotimonavirus	10002	1945	1945	282	2128	2128	2128	2068	2128	2128	1945	1945	2128	2132	1945	1945	2128	180	319			TIGR04198, Includes:_mRNA_guanine-N7--methyltransferase, mRNA capping enzyme, paramyxovirus family.					TIGR04198, Includes:_mRNA_guanine-N7--methyltransferase, mRNA capping enzyme, paramyxovirus family.			pfam00946, Mononeg_RNA_pol, Mononegavirales RNA dependent RNA polymerase.;pfam14318, Mononeg_mRNAcap, Mononegavirales mRNA-capping region V.		TIGR04198, Includes:_mRNA_guanine-N7--methyltransferase, mRNA capping enzyme, paramyxovirus family.				pfam00946, Mononeg_RNA_pol, Mononegavirales RNA dependent RNA polymerase.
NC_026136.1 Alternaria brassicicola betaendornavirus 1	10290	3417	3417	225	3429	3429	3429	3417	3429	3429	3417	3417	3429	3429	3417	3417	3429	299	305	pfam01660, Vmethyltransf, Viral methyltransferase.;pfam00978, RdRP_2, RNA dependent RNA polymerase.	pfam01660, Vmethyltransf, Viral methyltransferase.;pfam00978, RdRP_2, RNA dependent RNA polymerase.		pfam01660, Vmethyltransf, Viral methyltransferase.;pfam00978, RdRP_2, RNA dependent RNA polymerase.	pfam01660, Vmethyltransf, Viral methyltransferase.;pfam00978, RdRP_2, RNA dependent RNA polymerase.	pfam01660, Vmethyltransf, Viral methyltransferase.;pfam00978, RdRP_2, RNA dependent RNA polymerase.	pfam01660, Vmethyltransf, Viral methyltransferase.;pfam00978, RdRP_2, RNA dependent RNA polymerase.	pfam01660, Vmethyltransf, Viral methyltransferase.;pfam00978, RdRP_2, RNA dependent RNA polymerase.	pfam01660, Vmethyltransf, Viral methyltransferase.;pfam00978, RdRP_2, RNA dependent RNA polymerase.	pfam01660, Vmethyltransf, Viral methyltransferase.;pfam00978, RdRP_2, RNA dependent RNA polymerase.	pfam01660, Vmethyltransf, Viral methyltransferase.;pfam00978, RdRP_2, RNA dependent RNA polymerase.	pfam00978, RdRP_2, RNA dependent RNA polymerase.;pfam01660, Vmethyltransf, Viral methyltransferase.	pfam01660, Vmethyltransf, Viral methyltransferase.;pfam00978, RdRP_2, RNA dependent RNA polymerase.	pfam01660, Vmethyltransf, Viral methyltransferase.;pfam00978, RdRP_2, RNA dependent RNA polymerase.	pfam01660, Vmethyltransf, Viral methyltransferase.;pfam00978, RdRP_2, RNA dependent RNA polymerase.	pfam01660, Vmethyltransf, Viral methyltransferase.;pfam00978, RdRP_2, RNA dependent RNA polymerase.	pfam01660, Vmethyltransf, Viral methyltransferase.
NC_027138.1 Sclerotinia sclerotiorum botybirnavirus 1	6457	1929	1929	316	1929	1929	1929	1996	1929	1929	1929	1929	1929	2004	1929	1929	1929	235	360				pfam02123, RdRP_4, Viral RNA-directed RNA-polymerase.												pfam02123, RdRP_4, Viral RNA-directed RNA-polymerase.
NC_027427.1 Ustilaginoidea virens unassigned RNA virus HNND-1	2903	599	599	122	624	624	624	631	624	624	599	599	624	624	631	631	624	326	312						pfam00680, RdRP_1, RNA dependent RNA polymerase.;cd01699, RNA_dep_RNAP, RNA_dep_RNAP: RNA-dependent RNA polymerase (RdRp) is an essential protein encoded in the genomes of all RNA containing viruses with no DNA stage.		pfam00680, RdRP_1, RNA dependent RNA polymerase.;cd01699, RNA_dep_RNAP, RNA_dep_RNAP: RNA-dependent RNA polymerase (RdRp) is an essential protein encoded in the genomes of all RNA containing viruses with no DNA stage.					pfam00680, RdRP_1, RNA dependent RNA polymerase.;cd01699, RNA_dep_RNAP, RNA_dep_RNAP: RNA-dependent RNA polymerase (RdRp) is an essential protein encoded in the genomes of all RNA containing viruses with no DNA stage.
NC_027563.1 fusarium oxysporum chrysovirus 2	3555	1158	1158	575	1158	1158	1158	1184	1158	1158	1158	1158	1158	1184	1158	1158	1158	261	285			pfam02123, RdRP_4, Viral RNA-directed RNA-polymerase.	pfam02123, RdRP_4, Viral RNA-directed RNA-polymerase.							pfam02123, RdRP_4, Viral RNA-directed RNA-polymerase.
NC_028242.1 Colletotrichum higginsianum non-segmented dsRNA virus 1	2923	627	627	172	862	862	862	627	862	862	627	627	862	887	627	627	862	185	196	pfam00680, RdRP_1, RNA dependent RNA polymerase.;cd01699, RNA_dep_RNAP, RNA_dep_RNAP: RNA-dependent RNA polymerase (RdRp) is an essential protein encoded in the genomes of all RNA containing viruses with no DNA stage.	pfam00680, RdRP_1, RNA dependent RNA polymerase.;cd01699, RNA_dep_RNAP, RNA_dep_RNAP: RNA-dependent RNA polymerase (RdRp) is an essential protein encoded in the genomes of all RNA containing viruses with no DNA stage.		pfam00680, RdRP_1, RNA dependent RNA polymerase.;cd01699, RNA_dep_RNAP, RNA_dep_RNAP: RNA-dependent RNA polymerase (RdRp) is an essential protein encoded in the genomes of all RNA containing viruses with no DNA stage.	pfam00680, RdRP_1, RNA dependent RNA polymerase.;cd01699, RNA_dep_RNAP, RNA_dep_RNAP: RNA-dependent RNA polymerase (RdRp) is an essential protein encoded in the genomes of all RNA containing viruses with no DNA stage.	pfam00680, RdRP_1, RNA dependent RNA polymerase.;cd01699, RNA_dep_RNAP, RNA_dep_RNAP: RNA-dependent RNA polymerase (RdRp) is an essential protein encoded in the genomes of all RNA containing viruses with no DNA stage.;pfam00998, RdRP_3, Viral RNA dependent RNA polymerase.	pfam00680, RdRP_1, RNA dependent RNA polymerase.;cd01699, RNA_dep_RNAP, RNA_dep_RNAP: RNA-dependent RNA polymerase (RdRp) is an essential protein encoded in the genomes of all RNA containing viruses with no DNA stage.	pfam00680, RdRP_1, RNA dependent RNA polymerase.;cd01699, RNA_dep_RNAP, RNA_dep_RNAP: RNA-dependent RNA polymerase (RdRp) is an essential protein encoded in the genomes of all RNA containing viruses with no DNA stage.	pfam00680, RdRP_1, RNA dependent RNA polymerase.;cd01699, RNA_dep_RNAP, RNA_dep_RNAP: RNA-dependent RNA polymerase (RdRp) is an essential protein encoded in the genomes of all RNA containing viruses with no DNA stage.	pfam00680, RdRP_1, RNA dependent RNA polymerase.;cd01699, RNA_dep_RNAP, RNA_dep_RNAP: RNA-dependent RNA polymerase (RdRp) is an essential protein encoded in the genomes of all RNA containing viruses with no DNA stage.	pfam00680, RdRP_1, RNA dependent RNA polymerase.;cd01699, RNA_dep_RNAP, RNA_dep_RNAP: RNA-dependent RNA polymerase (RdRp) is an essential protein encoded in the genomes of all RNA containing viruses with no DNA stage.	pfam00680, RdRP_1, RNA dependent RNA polymerase.;cd01699, RNA_dep_RNAP, RNA_dep_RNAP: RNA-dependent RNA polymerase (RdRp) is an essential protein encoded in the genomes of all RNA containing viruses with no DNA stage.	pfam00680, RdRP_1, RNA dependent RNA polymerase.;cd01699, RNA_dep_RNAP, RNA_dep_RNAP: RNA-dependent RNA polymerase (RdRp) is an essential protein encoded in the genomes of all RNA containing viruses with no DNA stage.	pfam00680, RdRP_1, RNA dependent RNA polymerase.;cd01699, RNA_dep_RNAP, RNA_dep_RNAP: RNA-dependent RNA polymerase (RdRp) is an essential protein encoded in the genomes of all RNA containing viruses with no DNA stage.	pfam00680, RdRP_1, RNA dependent RNA polymerase.;cd01699, RNA_dep_RNAP, RNA_dep_RNAP: RNA-dependent RNA polymerase (RdRp) is an essential protein encoded in the genomes of all RNA containing viruses with no DNA stage.	pfam00680, RdRP_1, RNA dependent RNA polymerase.;cd01699, RNA_dep_RNAP, RNA_dep_RNAP: RNA-dependent RNA polymerase (RdRp) is an essential protein encoded in the genomes of all RNA containing viruses with no DNA stage.
NC_028250.1 Rosellinia necatrix partitivirus 6	2499	746	746	450	761	761	761	746	761	761	746	746	761	761	746	746	761	154	746
NC_028476.1 Botrytis botoulivirus	2903	735	735	103	735	735	735	772	735	735	735	735	735	735	771	771	735	167	238
NC_028495.1 penicillium janczewkii chrysovirus 1	3698
NC_028495.1 Penicillium janczewskii chrysovirus 1 RNA 1	3698	1132	1132	130	1132	1132	1132	1232	1132	1132	1132	1132	1132	1182	1182	1182	1132	185	244	pfam02123, RdRP_4, Viral RNA-directed RNA-polymerase.;pfam02123, RdRP_4, Viral RNA-directed RNA-polymerase.	pfam02123, RdRP_4, Viral RNA-directed RNA-polymerase.;pfam02123, RdRP_4, Viral RNA-directed RNA-polymerase.	pfam02123, RdRP_4, Viral RNA-directed RNA-polymerase.	pfam02123, RdRP_4, Viral RNA-directed RNA-polymerase.;pfam02123, RdRP_4, Viral RNA-directed RNA-polymerase.	pfam02123, RdRP_4, Viral RNA-directed RNA-polymerase.;pfam02123, RdRP_4, Viral RNA-directed RNA-polymerase.	pfam02123, RdRP_4, Viral RNA-directed RNA-polymerase.;pfam02123, RdRP_4, Viral RNA-directed RNA-polymerase.	pfam02123, RdRP_4, Viral RNA-directed RNA-polymerase.;pfam02123, RdRP_4, Viral RNA-directed RNA-polymerase.	pfam02123, RdRP_4, Viral RNA-directed RNA-polymerase.;pfam02123, RdRP_4, Viral RNA-directed RNA-polymerase.	pfam02123, RdRP_4, Viral RNA-directed RNA-polymerase.;pfam02123, RdRP_4, Viral RNA-directed RNA-polymerase.	pfam02123, RdRP_4, Viral RNA-directed RNA-polymerase.;pfam02123, RdRP_4, Viral RNA-directed RNA-polymerase.	pfam02123, RdRP_4, Viral RNA-directed RNA-polymerase.	pfam02123, RdRP_4, Viral RNA-directed RNA-polymerase.;pfam02123, RdRP_4, Viral RNA-directed RNA-polymerase.	pfam02123, RdRP_4, Viral RNA-directed RNA-polymerase.;pfam02123, RdRP_4, Viral RNA-directed RNA-polymerase.	pfam02123, RdRP_4, Viral RNA-directed RNA-polymerase.;pfam02123, RdRP_4, Viral RNA-directed RNA-polymerase.	pfam02123, RdRP_4, Viral RNA-directed RNA-polymerase.;pfam02123, RdRP_4, Viral RNA-directed RNA-polymerase.	pfam02123, RdRP_4, Viral RNA-directed RNA-polymerase.;pfam02123, RdRP_4, Viral RNA-directed RNA-polymerase.		pfam02123, RdRP_4, Viral RNA-directed RNA-polymerase.
NC_029095.1 Erysiphe cichoracearum alphaendornavirus	11907	3955	3955	272	3956	3956	3956	3968	3956	3956	3955	3955	3956	3969	3955	3955	3956	240	223				pfam01443, Viral_helicase1, Viral (Superfamily 1) RNA helicase.;pfam00978, RdRP_2, RNA dependent RNA polymerase.							pfam01443, Viral_helicase1, Viral (Superfamily 1) RNA helicase.;pfam00978, RdRP_2, RNA dependent RNA polymerase.;pfam13538, UvrD_C_2, UvrD-like helicase C-terminal domain.
NC_030654.1 Fusarium deltaflexivirus 1	8246	2053	2053	833	2174	2174	2174	2053	2174	2174	2053	2053	2174	2347	2053	2053	2174	448	698				pfam01660, Vmethyltransf, Viral methyltransferase.;pfam15402, Spc7_N, N-terminus of kinetochore NMS complex subunit Spc7.;KOG0260, KOG0260, KOG0260, RNA polymerase II, large subunit [Transcription].;KOG0260, KOG0260, KOG0260, RNA polymerase II, large subunit [Transcription].;KOG0260, KOG0260, KOG0260, RNA polymerase II, large subunit [Transcription].;KOG0260, KOG0260, KOG0260, RNA polymerase II, …							pfam01660, Vmethyltransf, Viral methyltransferase.;pfam15402, Spc7_N, N-terminus of kinetochore NMS complex subunit Spc7.;KOG0260, KOG0260, KOG0260, RNA polymerase II, large subunit [Transcription].;KOG0260, KOG0260, KOG0260, RNA polymerase II, large subunit [Transcription].;KOG0260, KOG0260, KOG0260, RNA polymerase II, large subunit [Transcription].;NF033913, fibronec_FbpA, LPXTG-anchored fibron…							pfam01660, Vmethyltransf, Viral methyltransferase.
NC_030877.1 Fusarium poae virus 1	2231	654	654	233	713	713	713	654	713	713	654	654	713	713	654	654	713	315	202
NC_030938.1 Rosellinia necatrix betaendornavirus 1	9639	3167	3167	209	3167	3167	3167	3181	3167	3167	3167	3167	3167	3212	3167	3167	3167	291	222	pfam00978, RdRP_2, RNA dependent RNA polymerase.;pfam01443, Viral_helicase1, Viral (Superfamily 1) RNA helicase.;pfam01660, Vmethyltransf, Viral methyltransferase.;cd18809, SF1_C_RecD, C-terminal helicase domain of RecD family helicases.;pfam13538, UvrD_C_2, UvrD-like helicase C-terminal domain.;cd18786, SF1_C, C-terminal helicase domain of superfamily 1 DEAD/H-box helicases.;COG0507, RecD, ATP-d…	pfam00978, RdRP_2, RNA dependent RNA polymerase.;pfam01443, Viral_helicase1, Viral (Superfamily 1) RNA helicase.;pfam01660, Vmethyltransf, Viral methyltransferase.;cd18809, SF1_C_RecD, C-terminal helicase domain of RecD family helicases.;pfam13538, UvrD_C_2, UvrD-like helicase C-terminal domain.;cd18786, SF1_C, C-terminal helicase domain of superfamily 1 DEAD/H-box helicases.;COG0507, RecD, ATP-d…		pfam01660, Vmethyltransf, Viral methyltransferase.;pfam00978, RdRP_2, RNA dependent RNA polymerase.;pfam13538, UvrD_C_2, UvrD-like helicase C-terminal domain.;cd18809, SF1_C_RecD, C-terminal helicase domain of RecD family helicases.;pfam01443, Viral_helicase1, Viral (Superfamily 1) RNA helicase.;KOG1217, KOG1217, KOG1217, Fibrillins and related proteins containing Ca2+-binding EGF-like domains [S…	pfam00978, RdRP_2, RNA dependent RNA polymerase.;pfam01443, Viral_helicase1, Viral (Superfamily 1) RNA helicase.;pfam01660, Vmethyltransf, Viral methyltransferase.;cd18809, SF1_C_RecD, C-terminal helicase domain of RecD family helicases.;pfam13538, UvrD_C_2, UvrD-like helicase C-terminal domain.;cd18786, SF1_C, C-terminal helicase domain of superfamily 1 DEAD/H-box helicases.;COG0507, RecD, ATP-d…	pfam00978, RdRP_2, RNA dependent RNA polymerase.;pfam01660, Vmethyltransf, Viral methyltransferase.;cd18809, SF1_C_RecD, C-terminal helicase domain of RecD family helicases.;pfam13538, UvrD_C_2, UvrD-like helicase C-terminal domain.;cd18786, SF1_C, C-terminal helicase domain of superfamily 1 DEAD/H-box helicases.	pfam00978, RdRP_2, RNA dependent RNA polymerase.;pfam01443, Viral_helicase1, Viral (Superfamily 1) RNA helicase.;pfam01660, Vmethyltransf, Viral methyltransferase.;cd18809, SF1_C_RecD, C-terminal helicase domain of RecD family helicases.;pfam13538, UvrD_C_2, UvrD-like helicase C-terminal domain.;cd18786, SF1_C, C-terminal helicase domain of superfamily 1 DEAD/H-box helicases.;COG0507, RecD, ATP-d…	pfam00978, RdRP_2, RNA dependent RNA polymerase.;pfam13538, UvrD_C_2, UvrD-like helicase C-terminal domain.;pfam01443, Viral_helicase1, Viral (Superfamily 1) RNA helicase.;cd18809, SF1_C_RecD, C-terminal helicase domain of RecD family helicases.;cd18786, SF1_C, C-terminal helicase domain of superfamily 1 DEAD/H-box helicases.	pfam00978, RdRP_2, RNA dependent RNA polymerase.;pfam01443, Viral_helicase1, Viral (Superfamily 1) RNA helicase.;pfam01660, Vmethyltransf, Viral methyltransferase.;cd18809, SF1_C_RecD, C-terminal helicase domain of RecD family helicases.;pfam13538, UvrD_C_2, UvrD-like helicase C-terminal domain.;cd18786, SF1_C, C-terminal helicase domain of superfamily 1 DEAD/H-box helicases.;COG0507, RecD, ATP-d…	pfam00978, RdRP_2, RNA dependent RNA polymerase.;pfam01443, Viral_helicase1, Viral (Superfamily 1) RNA helicase.;pfam01660, Vmethyltransf, Viral methyltransferase.;cd18809, SF1_C_RecD, C-terminal helicase domain of RecD family helicases.;pfam13538, UvrD_C_2, UvrD-like helicase C-terminal domain.;cd18786, SF1_C, C-terminal helicase domain of superfamily 1 DEAD/H-box helicases.;COG0507, RecD, ATP-d…		pfam01660, Vmethyltransf, Viral methyltransferase.;pfam00978, RdRP_2, RNA dependent RNA polymerase.;cd18809, SF1_C_RecD, C-terminal helicase domain of RecD family helicases.;pfam13538, UvrD_C_2, UvrD-like helicase C-terminal domain.	pfam00978, RdRP_2, RNA dependent RNA polymerase.;pfam13538, UvrD_C_2, UvrD-like helicase C-terminal domain.;pfam01443, Viral_helicase1, Viral (Superfamily 1) RNA helicase.;cd18809, SF1_C_RecD, C-terminal helicase domain of RecD family helicases.	pfam00978, RdRP_2, RNA dependent RNA polymerase.;pfam01443, Viral_helicase1, Viral (Superfamily 1) RNA helicase.;pfam01660, Vmethyltransf, Viral methyltransferase.;cd18809, SF1_C_RecD, C-terminal helicase domain of RecD family helicases.;pfam13538, UvrD_C_2, UvrD-like helicase C-terminal domain.;cd18786, SF1_C, C-terminal helicase domain of superfamily 1 DEAD/H-box helicases.;COG0507, RecD, ATP-d…	pfam00978, RdRP_2, RNA dependent RNA polymerase.;pfam01443, Viral_helicase1, Viral (Superfamily 1) RNA helicase.;pfam01660, Vmethyltransf, Viral methyltransferase.;cd18809, SF1_C_RecD, C-terminal helicase domain of RecD family helicases.;pfam13538, UvrD_C_2, UvrD-like helicase C-terminal domain.;cd18786, SF1_C, C-terminal helicase domain of superfamily 1 DEAD/H-box helicases.;COG0507, RecD, ATP-d…	pfam00978, RdRP_2, RNA dependent RNA polymerase.;pfam13538, UvrD_C_2, UvrD-like helicase C-terminal domain.;cd18809, SF1_C_RecD, C-terminal helicase domain of RecD family helicases.;cd18786, SF1_C, C-terminal helicase domain of superfamily 1 DEAD/H-box helicases.
NC_031752.1 Botrytis cinerea betaendornavirus 1	11557	3792	3792	294	3792	3792	3792	3817	3792	3792	3792	3792	3792	3836	3792	3792	3792	182	219	pfam00978, RdRP_2, RNA dependent RNA polymerase.;pfam01443, Viral_helicase1, Viral (Superfamily 1) RNA helicase.;smart00487, DEXDc, DEAD-like helicases superfamily.;pfam00270, DEAD, DEAD/DEAH box helicase.;pfam01660, Vmethyltransf, Viral methyltransferase.;cd18791, SF2_C_RHA, C-terminal helicase domain of the RNA helicase A (RHA) family helicases.;cd18809, SF1_C_RecD, C-terminal helicase domain o…	pfam00978, RdRP_2, RNA dependent RNA polymerase.;pfam01443, Viral_helicase1, Viral (Superfamily 1) RNA helicase.;smart00487, DEXDc, DEAD-like helicases superfamily.;pfam00270, DEAD, DEAD/DEAH box helicase.;pfam01660, Vmethyltransf, Viral methyltransferase.;cd18791, SF2_C_RHA, C-terminal helicase domain of the RNA helicase A (RHA) family helicases.;cd18809, SF1_C_RecD, C-terminal helicase domain o…		pfam01443, Viral_helicase1, Viral (Superfamily 1) RNA helicase.;pfam00978, RdRP_2, RNA dependent RNA polymerase.;smart00487, DEXDc, DEAD-like helicases superfamily.;cd18791, SF2_C_RHA, C-terminal helicase domain of the RNA helicase A (RHA) family helicases.;pfam01660, Vmethyltransf, Viral methyltransferase.;COG1643, HrpA, HrpA-like helicases [DNA replication, recombination, and repair].	pfam00978, RdRP_2, RNA dependent RNA polymerase.;pfam01443, Viral_helicase1, Viral (Superfamily 1) RNA helicase.;smart00487, DEXDc, DEAD-like helicases superfamily.;pfam00270, DEAD, DEAD/DEAH box helicase.;pfam01660, Vmethyltransf, Viral methyltransferase.;cd18791, SF2_C_RHA, C-terminal helicase domain of the RNA helicase A (RHA) family helicases.;cd18809, SF1_C_RecD, C-terminal helicase domain o…	pfam00978, RdRP_2, RNA dependent RNA polymerase.;pfam01443, Viral_helicase1, Viral (Superfamily 1) RNA helicase.;smart00487, DEXDc, DEAD-like helicases superfamily.;cd18791, SF2_C_RHA, C-terminal helicase domain of the RNA helicase A (RHA) family helicases.;COG1643, HrpA, HrpA-like helicases [DNA replication, recombination, and repair].	pfam00978, RdRP_2, RNA dependent RNA polymerase.;pfam01443, Viral_helicase1, Viral (Superfamily 1) RNA helicase.;smart00487, DEXDc, DEAD-like helicases superfamily.;pfam00270, DEAD, DEAD/DEAH box helicase.;pfam01660, Vmethyltransf, Viral methyltransferase.;cd18791, SF2_C_RHA, C-terminal helicase domain of the RNA helicase A (RHA) family helicases.;cd18809, SF1_C_RecD, C-terminal helicase domain o…	pfam00978, RdRP_2, RNA dependent RNA polymerase.;pfam01443, Viral_helicase1, Viral (Superfamily 1) RNA helicase.;smart00487, DEXDc, DEAD-like helicases superfamily.;pfam00270, DEAD, DEAD/DEAH box helicase.;pfam01660, Vmethyltransf, Viral methyltransferase.;cd18791, SF2_C_RHA, C-terminal helicase domain of the RNA helicase A (RHA) family helicases.;COG1643, HrpA, HrpA-like helicases [DNA replicati…	pfam00978, RdRP_2, RNA dependent RNA polymerase.;pfam01443, Viral_helicase1, Viral (Superfamily 1) RNA helicase.;smart00487, DEXDc, DEAD-like helicases superfamily.;pfam00270, DEAD, DEAD/DEAH box helicase.;pfam01660, Vmethyltransf, Viral methyltransferase.;cd18791, SF2_C_RHA, C-terminal helicase domain of the RNA helicase A (RHA) family helicases.;cd18809, SF1_C_RecD, C-terminal helicase domain o…	pfam00978, RdRP_2, RNA dependent RNA polymerase.;pfam01443, Viral_helicase1, Viral (Superfamily 1) RNA helicase.;smart00487, DEXDc, DEAD-like helicases superfamily.;pfam00270, DEAD, DEAD/DEAH box helicase.;pfam01660, Vmethyltransf, Viral methyltransferase.;cd18791, SF2_C_RHA, C-terminal helicase domain of the RNA helicase A (RHA) family helicases.;cd18809, SF1_C_RecD, C-terminal helicase domain o…	pfam00978, RdRP_2, RNA dependent RNA polymerase.;pfam01443, Viral_helicase1, Viral (Superfamily 1) RNA helicase.;smart00487, DEXDc, DEAD-like helicases superfamily.;pfam01660, Vmethyltransf, Viral methyltransferase.;pfam00270, DEAD, DEAD/DEAH box helicase.;cd18791, SF2_C_RHA, C-terminal helicase domain of the RNA helicase A (RHA) family helicases.;cd18809, SF1_C_RecD, C-terminal helicase domain o…	pfam00978, RdRP_2, RNA dependent RNA polymerase.;pfam01443, Viral_helicase1, Viral (Superfamily 1) RNA helicase.;smart00487, DEXDc, DEAD-like helicases superfamily.	pfam00978, RdRP_2, RNA dependent RNA polymerase.;pfam01443, Viral_helicase1, Viral (Superfamily 1) RNA helicase.;smart00487, DEXDc, DEAD-like helicases superfamily.;pfam00270, DEAD, DEAD/DEAH box helicase.;pfam01660, Vmethyltransf, Viral methyltransferase.;cd18791, SF2_C_RHA, C-terminal helicase domain of the RNA helicase A (RHA) family helicases.;COG1643, HrpA, HrpA-like helicases [DNA replicati…	pfam00978, RdRP_2, RNA dependent RNA polymerase.;pfam01443, Viral_helicase1, Viral (Superfamily 1) RNA helicase.;smart00487, DEXDc, DEAD-like helicases superfamily.;pfam00270, DEAD, DEAD/DEAH box helicase.;pfam01660, Vmethyltransf, Viral methyltransferase.;cd18791, SF2_C_RHA, C-terminal helicase domain of the RNA helicase A (RHA) family helicases.;cd18809, SF1_C_RecD, C-terminal helicase domain o…	pfam00978, RdRP_2, RNA dependent RNA polymerase.;pfam01443, Viral_helicase1, Viral (Superfamily 1) RNA helicase.;smart00487, DEXDc, DEAD-like helicases superfamily.;pfam00270, DEAD, DEAD/DEAH box helicase.;pfam01660, Vmethyltransf, Viral methyltransferase.;cd18791, SF2_C_RHA, C-terminal helicase domain of the RNA helicase A (RHA) family helicases.;cd18809, SF1_C_RecD, C-terminal helicase domain o…	pfam00978, RdRP_2, RNA dependent RNA polymerase.;pfam01443, Viral_helicase1, Viral (Superfamily 1) RNA helicase.;smart00487, DEXDc, DEAD-like helicases superfamily.;pfam01660, Vmethyltransf, Viral methyltransferase.;cd18791, SF2_C_RHA, C-terminal helicase domain of the RNA helicase A (RHA) family helicases.;COG1643, HrpA, HrpA-like helicases [DNA replication, recombination, and repair].
NC_033277.1 Isaria javanica chrysovirus	3593	1149	1149	154	1164	1164	1164	1165	1164	1164	1149	1149	1164	1171	1165	1165	1164	305	187	pfam02123, RdRP_4, Viral RNA-directed RNA-polymerase.	pfam02123, RdRP_4, Viral RNA-directed RNA-polymerase.	pfam02123, RdRP_4, Viral RNA-directed RNA-polymerase.	pfam02123, RdRP_4, Viral RNA-directed RNA-polymerase.	pfam02123, RdRP_4, Viral RNA-directed RNA-polymerase.	pfam02123, RdRP_4, Viral RNA-directed RNA-polymerase.	pfam02123, RdRP_4, Viral RNA-directed RNA-polymerase.	pfam02123, RdRP_4, Viral RNA-directed RNA-polymerase.	pfam02123, RdRP_4, Viral RNA-directed RNA-polymerase.	pfam02123, RdRP_4, Viral RNA-directed RNA-polymerase.	pfam02123, RdRP_4, Viral RNA-directed RNA-polymerase.	pfam02123, RdRP_4, Viral RNA-directed RNA-polymerase.	pfam02123, RdRP_4, Viral RNA-directed RNA-polymerase.	pfam02123, RdRP_4, Viral RNA-directed RNA-polymerase.	pfam02123, RdRP_4, Viral RNA-directed RNA-polymerase.	pfam02123, RdRP_4, Viral RNA-directed RNA-polymerase.
NC_033476.1 Botryosphaeria dothidea virus 1	2397	774	774	170	774	774	774	798	774	774	774	774	774	774	798	798	774	176	770	cd01699, RNA_dep_RNAP, RNA_dep_RNAP: RNA-dependent RNA polymerase (RdRp) is an essential protein encoded in the genomes of all RNA containing viruses with no DNA stage.;pfam00680, RdRP_1, RNA dependent RNA polymerase.	cd01699, RNA_dep_RNAP, RNA_dep_RNAP: RNA-dependent RNA polymerase (RdRp) is an essential protein encoded in the genomes of all RNA containing viruses with no DNA stage.;pfam00680, RdRP_1, RNA dependent RNA polymerase.			cd01699, RNA_dep_RNAP, RNA_dep_RNAP: RNA-dependent RNA polymerase (RdRp) is an essential protein encoded in the genomes of all RNA containing viruses with no DNA stage.;pfam00680, RdRP_1, RNA dependent RNA polymerase.	cd01699, RNA_dep_RNAP, RNA_dep_RNAP: RNA-dependent RNA polymerase (RdRp) is an essential protein encoded in the genomes of all RNA containing viruses with no DNA stage.;pfam00680, RdRP_1, RNA dependent RNA polymerase.	cd01699, RNA_dep_RNAP, RNA_dep_RNAP: RNA-dependent RNA polymerase (RdRp) is an essential protein encoded in the genomes of all RNA containing viruses with no DNA stage.;pfam00680, RdRP_1, RNA dependent RNA polymerase.	cd01699, RNA_dep_RNAP, RNA_dep_RNAP: RNA-dependent RNA polymerase (RdRp) is an essential protein encoded in the genomes of all RNA containing viruses with no DNA stage.;pfam00680, RdRP_1, RNA dependent RNA polymerase.	cd01699, RNA_dep_RNAP, RNA_dep_RNAP: RNA-dependent RNA polymerase (RdRp) is an essential protein encoded in the genomes of all RNA containing viruses with no DNA stage.;pfam00680, RdRP_1, RNA dependent RNA polymerase.	cd01699, RNA_dep_RNAP, RNA_dep_RNAP: RNA-dependent RNA polymerase (RdRp) is an essential protein encoded in the genomes of all RNA containing viruses with no DNA stage.;pfam00680, RdRP_1, RNA dependent RNA polymerase.	pfam00680, RdRP_1, RNA dependent RNA polymerase.;cd01699, RNA_dep_RNAP, RNA_dep_RNAP: RNA-dependent RNA polymerase (RdRp) is an essential protein encoded in the genomes of all RNA containing viruses with no DNA stage.	cd01699, RNA_dep_RNAP, RNA_dep_RNAP: RNA-dependent RNA polymerase (RdRp) is an essential protein encoded in the genomes of all RNA containing viruses with no DNA stage.;pfam00680, RdRP_1, RNA dependent RNA polymerase.	cd01699, RNA_dep_RNAP, RNA_dep_RNAP: RNA-dependent RNA polymerase (RdRp) is an essential protein encoded in the genomes of all RNA containing viruses with no DNA stage.;pfam00680, RdRP_1, RNA dependent RNA polymerase.	cd01699, RNA_dep_RNAP, RNA_dep_RNAP: RNA-dependent RNA polymerase (RdRp) is an essential protein encoded in the genomes of all RNA containing viruses with no DNA stage.;pfam00680, RdRP_1, RNA dependent RNA polymerase.	cd01699, RNA_dep_RNAP, RNA_dep_RNAP: RNA-dependent RNA polymerase (RdRp) is an essential protein encoded in the genomes of all RNA containing viruses with no DNA stage.;pfam00680, RdRP_1, RNA dependent RNA polymerase.	cd01699, RNA_dep_RNAP, RNA_dep_RNAP: RNA-dependent RNA polymerase (RdRp) is an essential protein encoded in the genomes of all RNA containing viruses with no DNA stage.;pfam00680, RdRP_1, RNA dependent RNA polymerase.		cd01699, RNA_dep_RNAP, RNA_dep_RNAP: RNA-dependent RNA polymerase (RdRp) is an essential protein encoded in the genomes of all RNA containing viruses with no DNA stage.;pfam00680, RdRP_1, RNA dependent RNA polymerase.
NC_034257.1 Beauveria bassiana polymycovirus 1	2260	727	727	128	727	727	727	752	727	727	727	727	727	727	752	752	727	347	389
NC_034268.1 Botryosphaeria dothidea chrysovirus 1	3528	1081	1081	515	1153	1153	1153	1103	1153	1153	1081	1081	1153	1175	1081	1081	1153	173	761	pfam02123, RdRP_4, Viral RNA-directed RNA-polymerase.	pfam02123, RdRP_4, Viral RNA-directed RNA-polymerase.	pfam02123, RdRP_4, Viral RNA-directed RNA-polymerase.	pfam02123, RdRP_4, Viral RNA-directed RNA-polymerase.	pfam02123, RdRP_4, Viral RNA-directed RNA-polymerase.	pfam02123, RdRP_4, Viral RNA-directed RNA-polymerase.	pfam02123, RdRP_4, Viral RNA-directed RNA-polymerase.	pfam02123, RdRP_4, Viral RNA-directed RNA-polymerase.	pfam02123, RdRP_4, Viral RNA-directed RNA-polymerase.	pfam02123, RdRP_4, Viral RNA-directed RNA-polymerase.	pfam02123, RdRP_4, Viral RNA-directed RNA-polymerase.	pfam02123, RdRP_4, Viral RNA-directed RNA-polymerase.	pfam02123, RdRP_4, Viral RNA-directed RNA-polymerase.	pfam02123, RdRP_4, Viral RNA-directed RNA-polymerase.	pfam02123, RdRP_4, Viral RNA-directed RNA-polymerase.	pfam02123, RdRP_4, Viral RNA-directed RNA-polymerase.		pfam02123, RdRP_4, Viral RNA-directed RNA-polymerase.
NC_035485.1 heterobasidion partitivirus 7	2297
NC_035485.1 Heterobasidion partitivirus 7	2297	743	743	508	743	743	743	765	743	743	743	743	743	765	743	743	743	342	344	pfam00680, RdRP_1, RNA dependent RNA polymerase.;pfam00680, RdRP_1, RNA dependent RNA polymerase.	pfam00680, RdRP_1, RNA dependent RNA polymerase.;pfam00680, RdRP_1, RNA dependent RNA polymerase.			pfam00680, RdRP_1, RNA dependent RNA polymerase.;pfam00680, RdRP_1, RNA dependent RNA polymerase.	pfam00680, RdRP_1, RNA dependent RNA polymerase.;cd01699, RNA_dep_RNAP, RNA_dep_RNAP: RNA-dependent RNA polymerase (RdRp) is an essential protein encoded in the genomes of all RNA containing viruses with no DNA stage.;pfam00680, RdRP_1, RNA dependent RNA polymerase.;cd01699, RNA_dep_RNAP, RNA_dep_RNAP: RNA-dependent RNA polymerase (RdRp) is an essential protein encoded in the genomes of all RNA c…	pfam00680, RdRP_1, RNA dependent RNA polymerase.;pfam00680, RdRP_1, RNA dependent RNA polymerase.		pfam00680, RdRP_1, RNA dependent RNA polymerase.;pfam00680, RdRP_1, RNA dependent RNA polymerase.	pfam00680, RdRP_1, RNA dependent RNA polymerase.;pfam00680, RdRP_1, RNA dependent RNA polymerase.	pfam00680, RdRP_1, RNA dependent RNA polymerase.	pfam00680, RdRP_1, RNA dependent RNA polymerase.;pfam00680, RdRP_1, RNA dependent RNA polymerase.		pfam00680, RdRP_1, RNA dependent RNA polymerase.;pfam00680, RdRP_1, RNA dependent RNA polymerase.	pfam00680, RdRP_1, RNA dependent RNA polymerase.;pfam00680, RdRP_1, RNA dependent RNA polymerase.			pfam00680, RdRP_1, RNA dependent RNA polymerase.;pfam00680, RdRP_1, RNA dependent RNA polymerase.
NC_038011.1 Magnaporthe oryzae chrysovirus 1	2879	626	626	155	639	639	639	670	639	639	626	626	639	639	665	665	639	179	523
NC_038657.1 Mycoreovirus 2	3213	1070	1070	244	1070	1070	1070	1071	1070	1070	1070	1070	1070	1070	1071	1071	1070	178	150
NC_038697.1 Scheffersomyces segobiensis virus L	4590	857	857	264	857	857	857	883	857	857	857	857	857	917	858	858	857	180	155											pfam02123, RdRP_4, Viral RNA-directed RNA-polymerase.						pfam09220, LA-virus_coat, L-A virus, major coat protein.
NC_038778.1 Cryphonectria nitschkei chrysovirus 1	2978	977	977	138	980	980	980	978	980	980	977	977	980	992	977	977	980	161	194	pfam02123, RdRP_4, Viral RNA-directed RNA-polymerase.	pfam02123, RdRP_4, Viral RNA-directed RNA-polymerase.		pfam02123, RdRP_4, Viral RNA-directed RNA-polymerase.	pfam02123, RdRP_4, Viral RNA-directed RNA-polymerase.	pfam02123, RdRP_4, Viral RNA-directed RNA-polymerase.	pfam02123, RdRP_4, Viral RNA-directed RNA-polymerase.	pfam02123, RdRP_4, Viral RNA-directed RNA-polymerase.	pfam02123, RdRP_4, Viral RNA-directed RNA-polymerase.	pfam02123, RdRP_4, Viral RNA-directed RNA-polymerase.	pfam02123, RdRP_4, Viral RNA-directed RNA-polymerase.	pfam02123, RdRP_4, Viral RNA-directed RNA-polymerase.	pfam02123, RdRP_4, Viral RNA-directed RNA-polymerase.	pfam02123, RdRP_4, Viral RNA-directed RNA-polymerase.	pfam02123, RdRP_4, Viral RNA-directed RNA-polymerase.	pfam02123, RdRP_4, Viral RNA-directed RNA-polymerase.		pfam02123, RdRP_4, Viral RNA-directed RNA-polymerase.
NC_038782.1 Verticillium dahliae chrysovirus 1	3313	1040	1040	127	1040	1040	1040	1087	1040	1040	1040	1040	1040	1094	1040	1040	1040	231	188	KOG3572, KOG3572, KOG3572, Uncharacterized conserved protein, contains DEP domain [Signal transduction mechanisms].;PHA03132, PHA03132, thymidine kinase; Provisional.;PHA03307, PHA03307, transcriptional regulator ICP4; Provisional.;KOG4207, KOG4207, KOG4207, Predicted splicing factor, SR protein superfamily [RNA processing and modification].	KOG3572, KOG3572, KOG3572, Uncharacterized conserved protein, contains DEP domain [Signal transduction mechanisms].;PHA03132, PHA03132, thymidine kinase; Provisional.;PHA03307, PHA03307, transcriptional regulator ICP4; Provisional.;KOG4207, KOG4207, KOG4207, Predicted splicing factor, SR protein superfamily [RNA processing and modification].		KOG3572, KOG3572, KOG3572, Uncharacterized conserved protein, contains DEP domain [Signal transduction mechanisms].;PHA03307, PHA03307, transcriptional regulator ICP4; Provisional.;PHA03307, PHA03307, transcriptional regulator ICP4; Provisional.;KOG3771, KOG3771, KOG3771, Amphiphysin [Intracellular trafficking, secretion, and vesicular transport].	KOG3572, KOG3572, KOG3572, Uncharacterized conserved protein, contains DEP domain [Signal transduction mechanisms].;PHA03132, PHA03132, thymidine kinase; Provisional.;PHA03307, PHA03307, transcriptional regulator ICP4; Provisional.;KOG4207, KOG4207, KOG4207, Predicted splicing factor, SR protein superfamily [RNA processing and modification].		KOG3572, KOG3572, KOG3572, Uncharacterized conserved protein, contains DEP domain [Signal transduction mechanisms].;PHA03132, PHA03132, thymidine kinase; Provisional.;PHA03307, PHA03307, transcriptional regulator ICP4; Provisional.;KOG4207, KOG4207, KOG4207, Predicted splicing factor, SR protein superfamily [RNA processing and modification].		KOG3572, KOG3572, KOG3572, Uncharacterized conserved protein, contains DEP domain [Signal transduction mechanisms].;PHA03132, PHA03132, thymidine kinase; Provisional.;PHA03307, PHA03307, transcriptional regulator ICP4; Provisional.;KOG4207, KOG4207, KOG4207, Predicted splicing factor, SR protein superfamily [RNA processing and modification].	KOG3572, KOG3572, KOG3572, Uncharacterized conserved protein, contains DEP domain [Signal transduction mechanisms].;PHA03132, PHA03132, thymidine kinase; Provisional.;PHA03307, PHA03307, transcriptional regulator ICP4; Provisional.;KOG4207, KOG4207, KOG4207, Predicted splicing factor, SR protein superfamily [RNA processing and modification].	KOG3572, KOG3572, KOG3572, Uncharacterized conserved protein, contains DEP domain [Signal transduction mechanisms].;PHA03307, PHA03307, transcriptional regulator ICP4; Provisional.	KOG0932, KOG0932, KOG0932, Guanine nucleotide exchange factor EFA6 [Intracellular trafficking, secretion, and vesicular transport].;KOG3572, KOG3572, KOG3572, Uncharacterized conserved protein, contains DEP domain [Signal transduction mechanisms].		KOG3572, KOG3572, KOG3572, Uncharacterized conserved protein, contains DEP domain [Signal transduction mechanisms].;PHA03132, PHA03132, thymidine kinase; Provisional.;PHA03307, PHA03307, transcriptional regulator ICP4; Provisional.;KOG4207, KOG4207, KOG4207, Predicted splicing factor, SR protein superfamily [RNA processing and modification].	KOG3572, KOG3572, KOG3572, Uncharacterized conserved protein, contains DEP domain [Signal transduction mechanisms].;PHA03132, PHA03132, thymidine kinase; Provisional.;PHA03307, PHA03307, transcriptional regulator ICP4; Provisional.;KOG4207, KOG4207, KOG4207, Predicted splicing factor, SR protein superfamily [RNA processing and modification].
NC_038826.1 Flammulina velutipes browning virus RdRp	1915	598	598	193	598	598	598	605	598	598	598	598	598	638	598	598	598	141	311	pfam00680, RdRP_1, RNA dependent RNA polymerase.;cd01699, RNA_dep_RNAP, RNA_dep_RNAP: RNA-dependent RNA polymerase (RdRp) is an essential protein encoded in the genomes of all RNA containing viruses with no DNA stage.	pfam00680, RdRP_1, RNA dependent RNA polymerase.;cd01699, RNA_dep_RNAP, RNA_dep_RNAP: RNA-dependent RNA polymerase (RdRp) is an essential protein encoded in the genomes of all RNA containing viruses with no DNA stage.		pfam00680, RdRP_1, RNA dependent RNA polymerase.	pfam00680, RdRP_1, RNA dependent RNA polymerase.;cd01699, RNA_dep_RNAP, RNA_dep_RNAP: RNA-dependent RNA polymerase (RdRp) is an essential protein encoded in the genomes of all RNA containing viruses with no DNA stage.	pfam00680, RdRP_1, RNA dependent RNA polymerase.;cd01699, RNA_dep_RNAP, RNA_dep_RNAP: RNA-dependent RNA polymerase (RdRp) is an essential protein encoded in the genomes of all RNA containing viruses with no DNA stage.	pfam00680, RdRP_1, RNA dependent RNA polymerase.;cd01699, RNA_dep_RNAP, RNA_dep_RNAP: RNA-dependent RNA polymerase (RdRp) is an essential protein encoded in the genomes of all RNA containing viruses with no DNA stage.	pfam00680, RdRP_1, RNA dependent RNA polymerase.;cd01699, RNA_dep_RNAP, RNA_dep_RNAP: RNA-dependent RNA polymerase (RdRp) is an essential protein encoded in the genomes of all RNA containing viruses with no DNA stage.	pfam00680, RdRP_1, RNA dependent RNA polymerase.;cd01699, RNA_dep_RNAP, RNA_dep_RNAP: RNA-dependent RNA polymerase (RdRp) is an essential protein encoded in the genomes of all RNA containing viruses with no DNA stage.	pfam00680, RdRP_1, RNA dependent RNA polymerase.;cd01699, RNA_dep_RNAP, RNA_dep_RNAP: RNA-dependent RNA polymerase (RdRp) is an essential protein encoded in the genomes of all RNA containing viruses with no DNA stage.	pfam00680, RdRP_1, RNA dependent RNA polymerase.;cd01699, RNA_dep_RNAP, RNA_dep_RNAP: RNA-dependent RNA polymerase (RdRp) is an essential protein encoded in the genomes of all RNA containing viruses with no DNA stage.	pfam00680, RdRP_1, RNA dependent RNA polymerase.;cd01699, RNA_dep_RNAP, RNA_dep_RNAP: RNA-dependent RNA polymerase (RdRp) is an essential protein encoded in the genomes of all RNA containing viruses with no DNA stage.	pfam00680, RdRP_1, RNA dependent RNA polymerase.;cd01699, RNA_dep_RNAP, RNA_dep_RNAP: RNA-dependent RNA polymerase (RdRp) is an essential protein encoded in the genomes of all RNA containing viruses with no DNA stage.	pfam00680, RdRP_1, RNA dependent RNA polymerase.;cd01699, RNA_dep_RNAP, RNA_dep_RNAP: RNA-dependent RNA polymerase (RdRp) is an essential protein encoded in the genomes of all RNA containing viruses with no DNA stage.	pfam00680, RdRP_1, RNA dependent RNA polymerase.;cd01699, RNA_dep_RNAP, RNA_dep_RNAP: RNA-dependent RNA polymerase (RdRp) is an essential protein encoded in the genomes of all RNA containing viruses with no DNA stage.	pfam00680, RdRP_1, RNA dependent RNA polymerase.;cd01699, RNA_dep_RNAP, RNA_dep_RNAP: RNA-dependent RNA polymerase (RdRp) is an essential protein encoded in the genomes of all RNA containing viruses with no DNA stage.		pfam00680, RdRP_1, RNA dependent RNA polymerase.
NC_038827.1 Heterobasidion RNA virus 1 isolate	2027	639	639	348	653	653	653	651	653	653	639	639	653	675	651	651	653	146	368	pfam00680, RdRP_1, RNA dependent RNA polymerase.	pfam00680, RdRP_1, RNA dependent RNA polymerase.	pfam00680, RdRP_1, RNA dependent RNA polymerase.	pfam00680, RdRP_1, RNA dependent RNA polymerase.	pfam00680, RdRP_1, RNA dependent RNA polymerase.	pfam00680, RdRP_1, RNA dependent RNA polymerase.	pfam00680, RdRP_1, RNA dependent RNA polymerase.	pfam00680, RdRP_1, RNA dependent RNA polymerase.	pfam00680, RdRP_1, RNA dependent RNA polymerase.	pfam00680, RdRP_1, RNA dependent RNA polymerase.	pfam00680, RdRP_1, RNA dependent RNA polymerase.	pfam00680, RdRP_1, RNA dependent RNA polymerase.		pfam00680, RdRP_1, RNA dependent RNA polymerase.	pfam00680, RdRP_1, RNA dependent RNA polymerase.	pfam00680, RdRP_1, RNA dependent RNA polymerase.		pfam00680, RdRP_1, RNA dependent RNA polymerase.
NC_038829.1 Heterobasidion partitivirus 12	1884	604	604	234	617	617	617	604	617	617	604	604	617	628	604	604	617	135	160	pfam00680, RdRP_1, RNA dependent RNA polymerase.;cd01699, RNA_dep_RNAP, RNA_dep_RNAP: RNA-dependent RNA polymerase (RdRp) is an essential protein encoded in the genomes of all RNA containing viruses with no DNA stage.	pfam00680, RdRP_1, RNA dependent RNA polymerase.;cd01699, RNA_dep_RNAP, RNA_dep_RNAP: RNA-dependent RNA polymerase (RdRp) is an essential protein encoded in the genomes of all RNA containing viruses with no DNA stage.		pfam00680, RdRP_1, RNA dependent RNA polymerase.	pfam00680, RdRP_1, RNA dependent RNA polymerase.;cd01699, RNA_dep_RNAP, RNA_dep_RNAP: RNA-dependent RNA polymerase (RdRp) is an essential protein encoded in the genomes of all RNA containing viruses with no DNA stage.	pfam00680, RdRP_1, RNA dependent RNA polymerase.;cd01699, RNA_dep_RNAP, RNA_dep_RNAP: RNA-dependent RNA polymerase (RdRp) is an essential protein encoded in the genomes of all RNA containing viruses with no DNA stage.	pfam00680, RdRP_1, RNA dependent RNA polymerase.;cd01699, RNA_dep_RNAP, RNA_dep_RNAP: RNA-dependent RNA polymerase (RdRp) is an essential protein encoded in the genomes of all RNA containing viruses with no DNA stage.	pfam00680, RdRP_1, RNA dependent RNA polymerase.;cd01699, RNA_dep_RNAP, RNA_dep_RNAP: RNA-dependent RNA polymerase (RdRp) is an essential protein encoded in the genomes of all RNA containing viruses with no DNA stage.	pfam00680, RdRP_1, RNA dependent RNA polymerase.;cd01699, RNA_dep_RNAP, RNA_dep_RNAP: RNA-dependent RNA polymerase (RdRp) is an essential protein encoded in the genomes of all RNA containing viruses with no DNA stage.	pfam00680, RdRP_1, RNA dependent RNA polymerase.;cd01699, RNA_dep_RNAP, RNA_dep_RNAP: RNA-dependent RNA polymerase (RdRp) is an essential protein encoded in the genomes of all RNA containing viruses with no DNA stage.	pfam00680, RdRP_1, RNA dependent RNA polymerase.;cd01699, RNA_dep_RNAP, RNA_dep_RNAP: RNA-dependent RNA polymerase (RdRp) is an essential protein encoded in the genomes of all RNA containing viruses with no DNA stage.	pfam00680, RdRP_1, RNA dependent RNA polymerase.;cd01699, RNA_dep_RNAP, RNA_dep_RNAP: RNA-dependent RNA polymerase (RdRp) is an essential protein encoded in the genomes of all RNA containing viruses with no DNA stage.	pfam00680, RdRP_1, RNA dependent RNA polymerase.;cd01699, RNA_dep_RNAP, RNA_dep_RNAP: RNA-dependent RNA polymerase (RdRp) is an essential protein encoded in the genomes of all RNA containing viruses with no DNA stage.	pfam00680, RdRP_1, RNA dependent RNA polymerase.;cd01699, RNA_dep_RNAP, RNA_dep_RNAP: RNA-dependent RNA polymerase (RdRp) is an essential protein encoded in the genomes of all RNA containing viruses with no DNA stage.	pfam00680, RdRP_1, RNA dependent RNA polymerase.;cd01699, RNA_dep_RNAP, RNA_dep_RNAP: RNA-dependent RNA polymerase (RdRp) is an essential protein encoded in the genomes of all RNA containing viruses with no DNA stage.	pfam00680, RdRP_1, RNA dependent RNA polymerase.;cd01699, RNA_dep_RNAP, RNA_dep_RNAP: RNA-dependent RNA polymerase (RdRp) is an essential protein encoded in the genomes of all RNA containing viruses with no DNA stage.
NC_038831.1 Heterobasidion partitivirus 13	1873	595	595	180	595	595	595	624	595	595	595	595	595	624	595	595	595	221	198	pfam00680, RdRP_1, RNA dependent RNA polymerase.	pfam00680, RdRP_1, RNA dependent RNA polymerase.		pfam00680, RdRP_1, RNA dependent RNA polymerase.	pfam00680, RdRP_1, RNA dependent RNA polymerase.		pfam00680, RdRP_1, RNA dependent RNA polymerase.	pfam00680, RdRP_1, RNA dependent RNA polymerase.	pfam00680, RdRP_1, RNA dependent RNA polymerase.	pfam00680, RdRP_1, RNA dependent RNA polymerase.	pfam00680, RdRP_1, RNA dependent RNA polymerase.	pfam00680, RdRP_1, RNA dependent RNA polymerase.	pfam00680, RdRP_1, RNA dependent RNA polymerase.	pfam00680, RdRP_1, RNA dependent RNA polymerase.	pfam00680, RdRP_1, RNA dependent RNA polymerase.	pfam00680, RdRP_1, RNA dependent RNA polymerase.
NC_038833.1 Heterobasidion partitivirus 15	1791	532	532	294	532	532	532	597	532	532	532	532	532	546	562	562	532	145	532
NC_038835.1 Heterobasidion RNA Virus 3	1826	551	551	551	551	551	551	580	551	551	551	551	551	573	551	551	551	244	283
NC_038839.1 heterobasidion partitivirus 2	2290
NC_038839.1 Heterobasidion partitivirus 2	2290	743	743	311	743	743	743	763	743	743	743	743	743	763	763	763	743	119	710	pfam00680, RdRP_1, RNA dependent RNA polymerase.;pfam00680, RdRP_1, RNA dependent RNA polymerase.	pfam00680, RdRP_1, RNA dependent RNA polymerase.;pfam00680, RdRP_1, RNA dependent RNA polymerase.		pfam00680, RdRP_1, RNA dependent RNA polymerase.;cd01699, RNA_dep_RNAP, RNA_dep_RNAP: RNA-dependent RNA polymerase (RdRp) is an essential protein encoded in the genomes of all RNA containing viruses with no DNA stage.	pfam00680, RdRP_1, RNA dependent RNA polymerase.;pfam00680, RdRP_1, RNA dependent RNA polymerase.	pfam00680, RdRP_1, RNA dependent RNA polymerase.;pfam00680, RdRP_1, RNA dependent RNA polymerase.	pfam00680, RdRP_1, RNA dependent RNA polymerase.;pfam00680, RdRP_1, RNA dependent RNA polymerase.	pfam00680, RdRP_1, RNA dependent RNA polymerase.;pfam00680, RdRP_1, RNA dependent RNA polymerase.	pfam00680, RdRP_1, RNA dependent RNA polymerase.;pfam00680, RdRP_1, RNA dependent RNA polymerase.	pfam00680, RdRP_1, RNA dependent RNA polymerase.;pfam00680, RdRP_1, RNA dependent RNA polymerase.	pfam00680, RdRP_1, RNA dependent RNA polymerase.	pfam00680, RdRP_1, RNA dependent RNA polymerase.;pfam00680, RdRP_1, RNA dependent RNA polymerase.		pfam00680, RdRP_1, RNA dependent RNA polymerase.;pfam00680, RdRP_1, RNA dependent RNA polymerase.	pfam00680, RdRP_1, RNA dependent RNA polymerase.;pfam00680, RdRP_1, RNA dependent RNA polymerase.	pfam00680, RdRP_1, RNA dependent RNA polymerase.;pfam00680, RdRP_1, RNA dependent RNA polymerase.		pfam00680, RdRP_1, RNA dependent RNA polymerase.;pfam00680, RdRP_1, RNA dependent RNA polymerase.
NC_038841.1 heterobasidion partitivirus 8	2281	729	729	219	729	729	729	746	729	729	729	729	729	760	729	729	729	179	411	cd01699, RNA_dep_RNAP, RNA_dep_RNAP: RNA-dependent RNA polymerase (RdRp) is an essential protein encoded in the genomes of all RNA containing viruses with no DNA stage.	cd01699, RNA_dep_RNAP, RNA_dep_RNAP: RNA-dependent RNA polymerase (RdRp) is an essential protein encoded in the genomes of all RNA containing viruses with no DNA stage.			cd01699, RNA_dep_RNAP, RNA_dep_RNAP: RNA-dependent RNA polymerase (RdRp) is an essential protein encoded in the genomes of all RNA containing viruses with no DNA stage.	cd01699, RNA_dep_RNAP, RNA_dep_RNAP: RNA-dependent RNA polymerase (RdRp) is an essential protein encoded in the genomes of all RNA containing viruses with no DNA stage.	cd01699, RNA_dep_RNAP, RNA_dep_RNAP: RNA-dependent RNA polymerase (RdRp) is an essential protein encoded in the genomes of all RNA containing viruses with no DNA stage.	cd01699, RNA_dep_RNAP, RNA_dep_RNAP: RNA-dependent RNA polymerase (RdRp) is an essential protein encoded in the genomes of all RNA containing viruses with no DNA stage.	cd01699, RNA_dep_RNAP, RNA_dep_RNAP: RNA-dependent RNA polymerase (RdRp) is an essential protein encoded in the genomes of all RNA containing viruses with no DNA stage.	cd01699, RNA_dep_RNAP, RNA_dep_RNAP: RNA-dependent RNA polymerase (RdRp) is an essential protein encoded in the genomes of all RNA containing viruses with no DNA stage.		cd01699, RNA_dep_RNAP, RNA_dep_RNAP: RNA-dependent RNA polymerase (RdRp) is an essential protein encoded in the genomes of all RNA containing viruses with no DNA stage.	cd01699, RNA_dep_RNAP, RNA_dep_RNAP: RNA-dependent RNA polymerase (RdRp) is an essential protein encoded in the genomes of all RNA containing viruses with no DNA stage.	cd01699, RNA_dep_RNAP, RNA_dep_RNAP: RNA-dependent RNA polymerase (RdRp) is an essential protein encoded in the genomes of all RNA containing viruses with no DNA stage.	cd01699, RNA_dep_RNAP, RNA_dep_RNAP: RNA-dependent RNA polymerase (RdRp) is an essential protein encoded in the genomes of all RNA containing viruses with no DNA stage.	cd01699, RNA_dep_RNAP, RNA_dep_RNAP: RNA-dependent RNA polymerase (RdRp) is an essential protein encoded in the genomes of all RNA containing viruses with no DNA stage.		cd01699, RNA_dep_RNAP, RNA_dep_RNAP: RNA-dependent RNA polymerase (RdRp) is an essential protein encoded in the genomes of all RNA containing viruses with no DNA stage.
NC_038841.1 heterobasidion partitivirus P	2281
NC_038871.1 Aspergillus fumigatus chrysovirus	3006	926	926	127	926	926	926	987	926	926	926	926	926	943	947	947	926	364	270
NC_038916.1 Chondrostereum purpureum cryptic virus 1	1920	601	601	172	628	628	628	601	628	628	601	601	628	639	601	601	628	156	235	pfam00680, RdRP_1, RNA dependent RNA polymerase.	pfam00680, RdRP_1, RNA dependent RNA polymerase.		pfam00680, RdRP_1, RNA dependent RNA polymerase.	pfam00680, RdRP_1, RNA dependent RNA polymerase.	pfam00680, RdRP_1, RNA dependent RNA polymerase.	pfam00680, RdRP_1, RNA dependent RNA polymerase.	pfam00680, RdRP_1, RNA dependent RNA polymerase.	pfam00680, RdRP_1, RNA dependent RNA polymerase.	pfam00680, RdRP_1, RNA dependent RNA polymerase.	pfam00680, RdRP_1, RNA dependent RNA polymerase.	pfam00680, RdRP_1, RNA dependent RNA polymerase.	pfam00680, RdRP_1, RNA dependent RNA polymerase.	pfam00680, RdRP_1, RNA dependent RNA polymerase.	pfam00680, RdRP_1, RNA dependent RNA polymerase.	pfam00680, RdRP_1, RNA dependent RNA polymerase.	pfam00680, RdRP_1, RNA dependent RNA polymerase.
NC_038917.1 Ophiostoma partitivirus 1	1567	466	466	373	466	466	466	511	466	466	466	466	466	521	505	505	466	226	456
NC_038928.1 Aspergillus foetidus virus lento 1	5194	842	842	327	842	842	842	879	842	842	842	842	842	985	868	868	842	245	386	pfam02123, RdRP_4, Viral RNA-directed RNA-polymerase.;cd01699, RNA_dep_RNAP, RNA_dep_RNAP: RNA-dependent RNA polymerase (RdRp) is an essential protein encoded in the genomes of all RNA containing viruses with no DNA stage.;pfam00680, RdRP_1, RNA dependent RNA polymerase.	pfam02123, RdRP_4, Viral RNA-directed RNA-polymerase.;cd01699, RNA_dep_RNAP, RNA_dep_RNAP: RNA-dependent RNA polymerase (RdRp) is an essential protein encoded in the genomes of all RNA containing viruses with no DNA stage.;pfam00680, RdRP_1, RNA dependent RNA polymerase.	pfam05518, Totivirus_coat, Totivirus coat protein.	pfam02123, RdRP_4, Viral RNA-directed RNA-polymerase.	pfam02123, RdRP_4, Viral RNA-directed RNA-polymerase.;cd01699, RNA_dep_RNAP, RNA_dep_RNAP: RNA-dependent RNA polymerase (RdRp) is an essential protein encoded in the genomes of all RNA containing viruses with no DNA stage.;pfam00680, RdRP_1, RNA dependent RNA polymerase.	pfam02123, RdRP_4, Viral RNA-directed RNA-polymerase.;cd01699, RNA_dep_RNAP, RNA_dep_RNAP: RNA-dependent RNA polymerase (RdRp) is an essential protein encoded in the genomes of all RNA containing viruses with no DNA stage.;pfam00680, RdRP_1, RNA dependent RNA polymerase.	pfam02123, RdRP_4, Viral RNA-directed RNA-polymerase.;cd01699, RNA_dep_RNAP, RNA_dep_RNAP: RNA-dependent RNA polymerase (RdRp) is an essential protein encoded in the genomes of all RNA containing viruses with no DNA stage.;pfam00680, RdRP_1, RNA dependent RNA polymerase.	pfam02123, RdRP_4, Viral RNA-directed RNA-polymerase.;cd01699, RNA_dep_RNAP, RNA_dep_RNAP: RNA-dependent RNA polymerase (RdRp) is an essential protein encoded in the genomes of all RNA containing viruses with no DNA stage.;pfam00680, RdRP_1, RNA dependent RNA polymerase.	pfam02123, RdRP_4, Viral RNA-directed RNA-polymerase.;cd01699, RNA_dep_RNAP, RNA_dep_RNAP: RNA-dependent RNA polymerase (RdRp) is an essential protein encoded in the genomes of all RNA containing viruses with no DNA stage.;pfam00680, RdRP_1, RNA dependent RNA polymerase.	pfam02123, RdRP_4, Viral RNA-directed RNA-polymerase.;cd01699, RNA_dep_RNAP, RNA_dep_RNAP: RNA-dependent RNA polymerase (RdRp) is an essential protein encoded in the genomes of all RNA containing viruses with no DNA stage.;pfam00680, RdRP_1, RNA dependent RNA polymerase.	pfam02123, RdRP_4, Viral RNA-directed RNA-polymerase.;cd01699, RNA_dep_RNAP, RNA_dep_RNAP: RNA-dependent RNA polymerase (RdRp) is an essential protein encoded in the genomes of all RNA containing viruses with no DNA stage.	pfam02123, RdRP_4, Viral RNA-directed RNA-polymerase.;cd01699, RNA_dep_RNAP, RNA_dep_RNAP: RNA-dependent RNA polymerase (RdRp) is an essential protein encoded in the genomes of all RNA containing viruses with no DNA stage.;pfam00680, RdRP_1, RNA dependent RNA polymerase.	pfam05518, Totivirus_coat, Totivirus coat protein.	pfam02123, RdRP_4, Viral RNA-directed RNA-polymerase.;cd01699, RNA_dep_RNAP, RNA_dep_RNAP: RNA-dependent RNA polymerase (RdRp) is an essential protein encoded in the genomes of all RNA containing viruses with no DNA stage.;pfam00680, RdRP_1, RNA dependent RNA polymerase.	pfam02123, RdRP_4, Viral RNA-directed RNA-polymerase.;cd01699, RNA_dep_RNAP, RNA_dep_RNAP: RNA-dependent RNA polymerase (RdRp) is an essential protein encoded in the genomes of all RNA containing viruses with no DNA stage.;pfam00680, RdRP_1, RNA dependent RNA polymerase.	pfam02123, RdRP_4, Viral RNA-directed RNA-polymerase.;cd01699, RNA_dep_RNAP, RNA_dep_RNAP: RNA-dependent RNA polymerase (RdRp) is an essential protein encoded in the genomes of all RNA containing viruses with no DNA stage.;pfam00680, RdRP_1, RNA dependent RNA polymerase.	pfam05518, Totivirus_coat, Totivirus coat protein.	pfam05518, Totivirus_coat, Totivirus coat protein.
NC_038929.1 Beauveria bassiana victorivirus 1	5228	851	851	157	911	911	911	869	911	911	851	851	911	946	851	851	911	411	173	pfam02123, RdRP_4, Viral RNA-directed RNA-polymerase.;cd01699, RNA_dep_RNAP, RNA_dep_RNAP: RNA-dependent RNA polymerase (RdRp) is an essential protein encoded in the genomes of all RNA containing viruses with no DNA stage.;pfam00680, RdRP_1, RNA dependent RNA polymerase.	pfam02123, RdRP_4, Viral RNA-directed RNA-polymerase.;cd01699, RNA_dep_RNAP, RNA_dep_RNAP: RNA-dependent RNA polymerase (RdRp) is an essential protein encoded in the genomes of all RNA containing viruses with no DNA stage.;pfam00680, RdRP_1, RNA dependent RNA polymerase.		pfam02123, RdRP_4, Viral RNA-directed RNA-polymerase.;pfam00680, RdRP_1, RNA dependent RNA polymerase.;cd01699, RNA_dep_RNAP, RNA_dep_RNAP: RNA-dependent RNA polymerase (RdRp) is an essential protein encoded in the genomes of all RNA containing viruses with no DNA stage.	pfam02123, RdRP_4, Viral RNA-directed RNA-polymerase.;cd01699, RNA_dep_RNAP, RNA_dep_RNAP: RNA-dependent RNA polymerase (RdRp) is an essential protein encoded in the genomes of all RNA containing viruses with no DNA stage.;pfam00680, RdRP_1, RNA dependent RNA polymerase.	pfam02123, RdRP_4, Viral RNA-directed RNA-polymerase.;pfam00680, RdRP_1, RNA dependent RNA polymerase.;cd01699, RNA_dep_RNAP, RNA_dep_RNAP: RNA-dependent RNA polymerase (RdRp) is an essential protein encoded in the genomes of all RNA containing viruses with no DNA stage.	pfam02123, RdRP_4, Viral RNA-directed RNA-polymerase.;cd01699, RNA_dep_RNAP, RNA_dep_RNAP: RNA-dependent RNA polymerase (RdRp) is an essential protein encoded in the genomes of all RNA containing viruses with no DNA stage.;pfam00680, RdRP_1, RNA dependent RNA polymerase.	pfam02123, RdRP_4, Viral RNA-directed RNA-polymerase.;cd01699, RNA_dep_RNAP, RNA_dep_RNAP: RNA-dependent RNA polymerase (RdRp) is an essential protein encoded in the genomes of all RNA containing viruses with no DNA stage.;pfam00680, RdRP_1, RNA dependent RNA polymerase.	pfam02123, RdRP_4, Viral RNA-directed RNA-polymerase.;cd01699, RNA_dep_RNAP, RNA_dep_RNAP: RNA-dependent RNA polymerase (RdRp) is an essential protein encoded in the genomes of all RNA containing viruses with no DNA stage.;pfam00680, RdRP_1, RNA dependent RNA polymerase.	pfam02123, RdRP_4, Viral RNA-directed RNA-polymerase.;cd01699, RNA_dep_RNAP, RNA_dep_RNAP: RNA-dependent RNA polymerase (RdRp) is an essential protein encoded in the genomes of all RNA containing viruses with no DNA stage.;pfam00680, RdRP_1, RNA dependent RNA polymerase.	pfam02123, RdRP_4, Viral RNA-directed RNA-polymerase.;cd01699, RNA_dep_RNAP, RNA_dep_RNAP: RNA-dependent RNA polymerase (RdRp) is an essential protein encoded in the genomes of all RNA containing viruses with no DNA stage.;pfam00680, RdRP_1, RNA dependent RNA polymerase.	pfam02123, RdRP_4, Viral RNA-directed RNA-polymerase.;pfam00680, RdRP_1, RNA dependent RNA polymerase.;cd01699, RNA_dep_RNAP, RNA_dep_RNAP: RNA-dependent RNA polymerase (RdRp) is an essential protein encoded in the genomes of all RNA containing viruses with no DNA stage.	pfam05518, Totivirus_coat, Totivirus coat protein.	pfam02123, RdRP_4, Viral RNA-directed RNA-polymerase.;cd01699, RNA_dep_RNAP, RNA_dep_RNAP: RNA-dependent RNA polymerase (RdRp) is an essential protein encoded in the genomes of all RNA containing viruses with no DNA stage.;pfam00680, RdRP_1, RNA dependent RNA polymerase.	pfam02123, RdRP_4, Viral RNA-directed RNA-polymerase.;cd01699, RNA_dep_RNAP, RNA_dep_RNAP: RNA-dependent RNA polymerase (RdRp) is an essential protein encoded in the genomes of all RNA containing viruses with no DNA stage.;pfam00680, RdRP_1, RNA dependent RNA polymerase.	pfam02123, RdRP_4, Viral RNA-directed RNA-polymerase.;cd01699, RNA_dep_RNAP, RNA_dep_RNAP: RNA-dependent RNA polymerase (RdRp) is an essential protein encoded in the genomes of all RNA containing viruses with no DNA stage.;pfam00680, RdRP_1, RNA dependent RNA polymerase.	pfam05518, Totivirus_coat, Totivirus coat protein.	pfam05518, Totivirus_coat, Totivirus coat protein.
NC_038930.1 Epichloe festucae virus 1	5109	838	838	305	1075	1075	1075	838	1075	1075	838	838	1075	1075	838	838	1075	408	270			pfam05518, Totivirus_coat, Totivirus coat protein.	pfam02123, RdRP_4, Viral RNA-directed RNA-polymerase.;cd01699, RNA_dep_RNAP, RNA_dep_RNAP: RNA-dependent RNA polymerase (RdRp) is an essential protein encoded in the genomes of all RNA containing viruses with no DNA stage.							pfam02123, RdRP_4, Viral RNA-directed RNA-polymerase.;cd01699, RNA_dep_RNAP, RNA_dep_RNAP: RNA-dependent RNA polymerase (RdRp) is an essential protein encoded in the genomes of all RNA containing viruses with no DNA stage.						pfam05518, Totivirus_coat, Totivirus coat protein.	pfam02123, RdRP_4, Viral RNA-directed RNA-polymerase.;cd01699, RNA_dep_RNAP, RNA_dep_RNAP: RNA-dependent RNA polymerase (RdRp) is an essential protein encoded in the genomes of all RNA containing viruses with no DNA stage.
NC_038977.1 Sclerotinia deltaflexivirus 1	8178	2089	2089	481	2089	2089	2089	2140	2089	2089	2089	2089	2089	2240	2089	2089	2089	203	337	pfam01660, Vmethyltransf, Viral methyltransferase.	pfam01660, Vmethyltransf, Viral methyltransferase.		pfam01660, Vmethyltransf, Viral methyltransferase.	pfam01660, Vmethyltransf, Viral methyltransferase.	pfam01660, Vmethyltransf, Viral methyltransferase.	pfam01660, Vmethyltransf, Viral methyltransferase.	pfam01660, Vmethyltransf, Viral methyltransferase.	pfam01660, Vmethyltransf, Viral methyltransferase.	pfam01660, Vmethyltransf, Viral methyltransferase.		pfam01660, Vmethyltransf, Viral methyltransferase.	pfam01660, Vmethyltransf, Viral methyltransferase.	pfam01660, Vmethyltransf, Viral methyltransferase.	pfam01660, Vmethyltransf, Viral methyltransferase.	pfam01660, Vmethyltransf, Viral methyltransferase.
NC_040418.1 Aspergillus fumigatus polymycovirus 1	1094	285	285	146	302	302	302	296	302	302	285	285	302	302	296	296	302	233	285
NC_040422.1 Penicillium digitatum polymycovirus 1	2382	768	768	178	793	793	793	768	793	793	768	768	793	793	768	768	793	508	559	pfam00680, RdRP_1, RNA dependent RNA polymerase.;cd01699, RNA_dep_RNAP, RNA_dep_RNAP: RNA-dependent RNA polymerase (RdRp) is an essential protein encoded in the genomes of all RNA containing viruses with no DNA stage.	pfam00680, RdRP_1, RNA dependent RNA polymerase.;cd01699, RNA_dep_RNAP, RNA_dep_RNAP: RNA-dependent RNA polymerase (RdRp) is an essential protein encoded in the genomes of all RNA containing viruses with no DNA stage.		pfam00680, RdRP_1, RNA dependent RNA polymerase.	pfam00680, RdRP_1, RNA dependent RNA polymerase.;cd01699, RNA_dep_RNAP, RNA_dep_RNAP: RNA-dependent RNA polymerase (RdRp) is an essential protein encoded in the genomes of all RNA containing viruses with no DNA stage.	pfam00680, RdRP_1, RNA dependent RNA polymerase.;cd01699, RNA_dep_RNAP, RNA_dep_RNAP: RNA-dependent RNA polymerase (RdRp) is an essential protein encoded in the genomes of all RNA containing viruses with no DNA stage.	pfam00680, RdRP_1, RNA dependent RNA polymerase.;cd01699, RNA_dep_RNAP, RNA_dep_RNAP: RNA-dependent RNA polymerase (RdRp) is an essential protein encoded in the genomes of all RNA containing viruses with no DNA stage.	pfam00680, RdRP_1, RNA dependent RNA polymerase.;cd01699, RNA_dep_RNAP, RNA_dep_RNAP: RNA-dependent RNA polymerase (RdRp) is an essential protein encoded in the genomes of all RNA containing viruses with no DNA stage.	pfam00680, RdRP_1, RNA dependent RNA polymerase.;cd01699, RNA_dep_RNAP, RNA_dep_RNAP: RNA-dependent RNA polymerase (RdRp) is an essential protein encoded in the genomes of all RNA containing viruses with no DNA stage.	pfam00680, RdRP_1, RNA dependent RNA polymerase.;cd01699, RNA_dep_RNAP, RNA_dep_RNAP: RNA-dependent RNA polymerase (RdRp) is an essential protein encoded in the genomes of all RNA containing viruses with no DNA stage.		pfam00680, RdRP_1, RNA dependent RNA polymerase.;cd01699, RNA_dep_RNAP, RNA_dep_RNAP: RNA-dependent RNA polymerase (RdRp) is an essential protein encoded in the genomes of all RNA containing viruses with no DNA stage.	pfam00680, RdRP_1, RNA dependent RNA polymerase.;cd01699, RNA_dep_RNAP, RNA_dep_RNAP: RNA-dependent RNA polymerase (RdRp) is an essential protein encoded in the genomes of all RNA containing viruses with no DNA stage.	pfam00680, RdRP_1, RNA dependent RNA polymerase.;cd01699, RNA_dep_RNAP, RNA_dep_RNAP: RNA-dependent RNA polymerase (RdRp) is an essential protein encoded in the genomes of all RNA containing viruses with no DNA stage.	pfam00680, RdRP_1, RNA dependent RNA polymerase.;cd01699, RNA_dep_RNAP, RNA_dep_RNAP: RNA-dependent RNA polymerase (RdRp) is an essential protein encoded in the genomes of all RNA containing viruses with no DNA stage.	pfam00680, RdRP_1, RNA dependent RNA polymerase.;cd01699, RNA_dep_RNAP, RNA_dep_RNAP: RNA-dependent RNA polymerase (RdRp) is an essential protein encoded in the genomes of all RNA containing viruses with no DNA stage.	pfam00680, RdRP_1, RNA dependent RNA polymerase.;cd01699, RNA_dep_RNAP, RNA_dep_RNAP: RNA-dependent RNA polymerase (RdRp) is an essential protein encoded in the genomes of all RNA containing viruses with no DNA stage.
NC_040485.1 Colletotrichum fructicola chrysovirus 1	3620	1154	1154	476	1154	1154	1154	1166	1154	1154	1154	1154	1154	1206	1154	1154	1154	347	237	pfam02123, RdRP_4, Viral RNA-directed RNA-polymerase.	pfam02123, RdRP_4, Viral RNA-directed RNA-polymerase.	pfam02123, RdRP_4, Viral RNA-directed RNA-polymerase.	pfam02123, RdRP_4, Viral RNA-directed RNA-polymerase.	pfam02123, RdRP_4, Viral RNA-directed RNA-polymerase.	pfam02123, RdRP_4, Viral RNA-directed RNA-polymerase.	pfam02123, RdRP_4, Viral RNA-directed RNA-polymerase.	pfam02123, RdRP_4, Viral RNA-directed RNA-polymerase.	pfam02123, RdRP_4, Viral RNA-directed RNA-polymerase.	pfam02123, RdRP_4, Viral RNA-directed RNA-polymerase.	pfam02123, RdRP_4, Viral RNA-directed RNA-polymerase.	pfam02123, RdRP_4, Viral RNA-directed RNA-polymerase.	pfam02123, RdRP_4, Viral RNA-directed RNA-polymerase.	pfam02123, RdRP_4, Viral RNA-directed RNA-polymerase.	pfam02123, RdRP_4, Viral RNA-directed RNA-polymerase.	pfam02123, RdRP_4, Viral RNA-directed RNA-polymerase.	pfam02123, RdRP_4, Viral RNA-directed RNA-polymerase.
NC_040631.1 Sclerotinia minor betaendornavirus 1	12626	4039	4039	352	4053	4053	4053	4060	4053	4053	4039	4039	4053	4196	4039	4039	4053	160	184	pfam00978, RdRP_2, RNA dependent RNA polymerase.;cd17934, DEXXQc_Upf1-like, DEXXQ-box helicase domain of Upf1-like helicase.;pfam01660, Vmethyltransf, Viral methyltransferase.;cd17914, DExxQc_SF1-N, DEXQ-box helicase domain of superfamily 1 helicase.;smart00487, DEXDc, DEAD-like helicases superfamily.	pfam00978, RdRP_2, RNA dependent RNA polymerase.;cd17934, DEXXQc_Upf1-like, DEXXQ-box helicase domain of Upf1-like helicase.;pfam01660, Vmethyltransf, Viral methyltransferase.;cd17914, DExxQc_SF1-N, DEXQ-box helicase domain of superfamily 1 helicase.;smart00487, DEXDc, DEAD-like helicases superfamily.		pfam00978, RdRP_2, RNA dependent RNA polymerase.;cd17934, DEXXQc_Upf1-like, DEXXQ-box helicase domain of Upf1-like helicase.;pfam01660, Vmethyltransf, Viral methyltransferase.;cd17914, DExxQc_SF1-N, DEXQ-box helicase domain of superfamily 1 helicase.	pfam00978, RdRP_2, RNA dependent RNA polymerase.;cd17934, DEXXQc_Upf1-like, DEXXQ-box helicase domain of Upf1-like helicase.;pfam01660, Vmethyltransf, Viral methyltransferase.;cd17914, DExxQc_SF1-N, DEXQ-box helicase domain of superfamily 1 helicase.;smart00487, DEXDc, DEAD-like helicases superfamily.	pfam00978, RdRP_2, RNA dependent RNA polymerase.;pfam01660, Vmethyltransf, Viral methyltransferase.;cd17934, DEXXQc_Upf1-like, DEXXQ-box helicase domain of Upf1-like helicase.;cd17914, DExxQc_SF1-N, DEXQ-box helicase domain of superfamily 1 helicase.	pfam00978, RdRP_2, RNA dependent RNA polymerase.;cd17934, DEXXQc_Upf1-like, DEXXQ-box helicase domain of Upf1-like helicase.;pfam01660, Vmethyltransf, Viral methyltransferase.;cd17914, DExxQc_SF1-N, DEXQ-box helicase domain of superfamily 1 helicase.;smart00487, DEXDc, DEAD-like helicases superfamily.	pfam00978, RdRP_2, RNA dependent RNA polymerase.;pfam01660, Vmethyltransf, Viral methyltransferase.;cd17934, DEXXQc_Upf1-like, DEXXQ-box helicase domain of Upf1-like helicase.	pfam00978, RdRP_2, RNA dependent RNA polymerase.;cd17934, DEXXQc_Upf1-like, DEXXQ-box helicase domain of Upf1-like helicase.;pfam01660, Vmethyltransf, Viral methyltransferase.;cd17914, DExxQc_SF1-N, DEXQ-box helicase domain of superfamily 1 helicase.;smart00487, DEXDc, DEAD-like helicases superfamily.	pfam00978, RdRP_2, RNA dependent RNA polymerase.;cd17934, DEXXQc_Upf1-like, DEXXQ-box helicase domain of Upf1-like helicase.;pfam01660, Vmethyltransf, Viral methyltransferase.;cd17914, DExxQc_SF1-N, DEXQ-box helicase domain of superfamily 1 helicase.;smart00487, DEXDc, DEAD-like helicases superfamily.		pfam00978, RdRP_2, RNA dependent RNA polymerase.;cd17934, DEXXQc_Upf1-like, DEXXQ-box helicase domain of Upf1-like helicase.;pfam01660, Vmethyltransf, Viral methyltransferase.;cd17914, DExxQc_SF1-N, DEXQ-box helicase domain of superfamily 1 helicase.	pfam00978, RdRP_2, RNA dependent RNA polymerase.;pfam01660, Vmethyltransf, Viral methyltransferase.;cd17934, DEXXQc_Upf1-like, DEXXQ-box helicase domain of Upf1-like helicase.	pfam00978, RdRP_2, RNA dependent RNA polymerase.;cd17934, DEXXQc_Upf1-like, DEXXQ-box helicase domain of Upf1-like helicase.;pfam01660, Vmethyltransf, Viral methyltransferase.;cd17914, DExxQc_SF1-N, DEXQ-box helicase domain of superfamily 1 helicase.;smart00487, DEXDc, DEAD-like helicases superfamily.	pfam00978, RdRP_2, RNA dependent RNA polymerase.;cd17934, DEXXQc_Upf1-like, DEXXQ-box helicase domain of Upf1-like helicase.;pfam01660, Vmethyltransf, Viral methyltransferase.;cd17914, DExxQc_SF1-N, DEXQ-box helicase domain of superfamily 1 helicase.;smart00487, DEXDc, DEAD-like helicases superfamily.	pfam00978, RdRP_2, RNA dependent RNA polymerase.;pfam01660, Vmethyltransf, Viral methyltransferase.;cd17934, DEXXQc_Upf1-like, DEXXQ-box helicase domain of Upf1-like helicase.
NC_040768.1 Trichoderma harzianum bipartite mycovirus 1	2088	633	633	160	633	633	633	664	633	633	633	633	633	657	640	640	633	162	265						pfam00680, RdRP_1, RNA dependent RNA polymerase.;cd01699, RNA_dep_RNAP, RNA_dep_RNAP: RNA-dependent RNA polymerase (RdRp) is an essential protein encoded in the genomes of all RNA containing viruses with no DNA stage.;PHA00497, pol, RNA-dependent RNA polymerase.		pfam00680, RdRP_1, RNA dependent RNA polymerase.;cd01699, RNA_dep_RNAP, RNA_dep_RNAP: RNA-dependent RNA polymerase (RdRp) is an essential protein encoded in the genomes of all RNA containing viruses with no DNA stage.;PHA00497, pol, RNA-dependent RNA polymerase.					pfam00680, RdRP_1, RNA dependent RNA polymerase.;cd01699, RNA_dep_RNAP, RNA_dep_RNAP: RNA-dependent RNA polymerase (RdRp) is an essential protein encoded in the genomes of all RNA containing viruses with no DNA stage.;PHA00497, pol, RNA-dependent RNA polymerase.
NC_043218.1 Fusarium oxysporum chrysovirus 1	2574	858	858	151	858	858	858	858	858	858	858	858	858	858	858	858	858	295	357	pfam02123, RdRP_4, Viral RNA-directed RNA-polymerase.	pfam02123, RdRP_4, Viral RNA-directed RNA-polymerase.		pfam02123, RdRP_4, Viral RNA-directed RNA-polymerase.	pfam02123, RdRP_4, Viral RNA-directed RNA-polymerase.	pfam02123, RdRP_4, Viral RNA-directed RNA-polymerase.	pfam02123, RdRP_4, Viral RNA-directed RNA-polymerase.	pfam02123, RdRP_4, Viral RNA-directed RNA-polymerase.	pfam02123, RdRP_4, Viral RNA-directed RNA-polymerase.	pfam02123, RdRP_4, Viral RNA-directed RNA-polymerase.	pfam02123, RdRP_4, Viral RNA-directed RNA-polymerase.	pfam02123, RdRP_4, Viral RNA-directed RNA-polymerase.	pfam02123, RdRP_4, Viral RNA-directed RNA-polymerase.	pfam02123, RdRP_4, Viral RNA-directed RNA-polymerase.	pfam02123, RdRP_4, Viral RNA-directed RNA-polymerase.	pfam02123, RdRP_4, Viral RNA-directed RNA-polymerase.	pfam02123, RdRP_4, Viral RNA-directed RNA-polymerase.
NC_043392.1 Helicobasidium mompa dsRNA mycovirus	1928	612	612	193	623	623	623	631	623	623	612	612	623	642	612	612	623	188	361	pfam00680, RdRP_1, RNA dependent RNA polymerase.;cd01699, RNA_dep_RNAP, RNA_dep_RNAP: RNA-dependent RNA polymerase (RdRp) is an essential protein encoded in the genomes of all RNA containing viruses with no DNA stage.	pfam00680, RdRP_1, RNA dependent RNA polymerase.;cd01699, RNA_dep_RNAP, RNA_dep_RNAP: RNA-dependent RNA polymerase (RdRp) is an essential protein encoded in the genomes of all RNA containing viruses with no DNA stage.		pfam00680, RdRP_1, RNA dependent RNA polymerase.	pfam00680, RdRP_1, RNA dependent RNA polymerase.;cd01699, RNA_dep_RNAP, RNA_dep_RNAP: RNA-dependent RNA polymerase (RdRp) is an essential protein encoded in the genomes of all RNA containing viruses with no DNA stage.	pfam00680, RdRP_1, RNA dependent RNA polymerase.;cd01699, RNA_dep_RNAP, RNA_dep_RNAP: RNA-dependent RNA polymerase (RdRp) is an essential protein encoded in the genomes of all RNA containing viruses with no DNA stage.	pfam00680, RdRP_1, RNA dependent RNA polymerase.;cd01699, RNA_dep_RNAP, RNA_dep_RNAP: RNA-dependent RNA polymerase (RdRp) is an essential protein encoded in the genomes of all RNA containing viruses with no DNA stage.	pfam00680, RdRP_1, RNA dependent RNA polymerase.;cd01699, RNA_dep_RNAP, RNA_dep_RNAP: RNA-dependent RNA polymerase (RdRp) is an essential protein encoded in the genomes of all RNA containing viruses with no DNA stage.	pfam00680, RdRP_1, RNA dependent RNA polymerase.;cd01699, RNA_dep_RNAP, RNA_dep_RNAP: RNA-dependent RNA polymerase (RdRp) is an essential protein encoded in the genomes of all RNA containing viruses with no DNA stage.	pfam00680, RdRP_1, RNA dependent RNA polymerase.;cd01699, RNA_dep_RNAP, RNA_dep_RNAP: RNA-dependent RNA polymerase (RdRp) is an essential protein encoded in the genomes of all RNA containing viruses with no DNA stage.	pfam00680, RdRP_1, RNA dependent RNA polymerase.;cd01699, RNA_dep_RNAP, RNA_dep_RNAP: RNA-dependent RNA polymerase (RdRp) is an essential protein encoded in the genomes of all RNA containing viruses with no DNA stage.	pfam00680, RdRP_1, RNA dependent RNA polymerase.;cd01699, RNA_dep_RNAP, RNA_dep_RNAP: RNA-dependent RNA polymerase (RdRp) is an essential protein encoded in the genomes of all RNA containing viruses with no DNA stage.	pfam00680, RdRP_1, RNA dependent RNA polymerase.;cd01699, RNA_dep_RNAP, RNA_dep_RNAP: RNA-dependent RNA polymerase (RdRp) is an essential protein encoded in the genomes of all RNA containing viruses with no DNA stage.	pfam00680, RdRP_1, RNA dependent RNA polymerase.;cd01699, RNA_dep_RNAP, RNA_dep_RNAP: RNA-dependent RNA polymerase (RdRp) is an essential protein encoded in the genomes of all RNA containing viruses with no DNA stage.	pfam00680, RdRP_1, RNA dependent RNA polymerase.;cd01699, RNA_dep_RNAP, RNA_dep_RNAP: RNA-dependent RNA polymerase (RdRp) is an essential protein encoded in the genomes of all RNA containing viruses with no DNA stage.	pfam00680, RdRP_1, RNA dependent RNA polymerase.;cd01699, RNA_dep_RNAP, RNA_dep_RNAP: RNA-dependent RNA polymerase (RdRp) is an essential protein encoded in the genomes of all RNA containing viruses with no DNA stage.		pfam00680, RdRP_1, RNA dependent RNA polymerase.;cd01699, RNA_dep_RNAP, RNA_dep_RNAP: RNA-dependent RNA polymerase (RdRp) is an essential protein encoded in the genomes of all RNA containing viruses with no DNA stage.
NC_043395.1 Aspergillus ochraceous virus	1220	303	303	121	361	361	361	303	361	361	303	303	361	388	303	303	361	135	128
NC_043483.1 drop sclerotimonavirus	9707	2013	2013	212	2040	2040	2040	2041	2040	2040	2013	2013	2040	2120	2013	2013	2040	178	265	pfam00946, Mononeg_RNA_pol, Mononegavirales RNA dependent RNA polymerase.;pfam14318, Mononeg_mRNAcap, Mononegavirales mRNA-capping region V.	pfam00946, Mononeg_RNA_pol, Mononegavirales RNA dependent RNA polymerase.;pfam14318, Mononeg_mRNAcap, Mononegavirales mRNA-capping region V.	TIGR04198, Includes:_mRNA_guanine-N7--methyltransferase, mRNA capping enzyme, paramyxovirus family.	pfam00946, Mononeg_RNA_pol, Mononegavirales RNA dependent RNA polymerase.;TIGR04198, Includes:_mRNA_guanine-N7--methyltransferase, mRNA capping enzyme, paramyxovirus family.	pfam00946, Mononeg_RNA_pol, Mononegavirales RNA dependent RNA polymerase.;pfam14318, Mononeg_mRNAcap, Mononegavirales mRNA-capping region V.	pfam00946, Mononeg_RNA_pol, Mononegavirales RNA dependent RNA polymerase.;pfam14318, Mononeg_mRNAcap, Mononegavirales mRNA-capping region V.	pfam00946, Mononeg_RNA_pol, Mononegavirales RNA dependent RNA polymerase.;pfam14318, Mononeg_mRNAcap, Mononegavirales mRNA-capping region V.	pfam00946, Mononeg_RNA_pol, Mononegavirales RNA dependent RNA polymerase.;pfam14318, Mononeg_mRNAcap, Mononegavirales mRNA-capping region V.	pfam00946, Mononeg_RNA_pol, Mononegavirales RNA dependent RNA polymerase.;pfam14318, Mononeg_mRNAcap, Mononegavirales mRNA-capping region V.	pfam00946, Mononeg_RNA_pol, Mononegavirales RNA dependent RNA polymerase.;pfam14318, Mononeg_mRNAcap, Mononegavirales mRNA-capping region V.	TIGR04198, Includes:_mRNA_guanine-N7--methyltransferase, mRNA capping enzyme, paramyxovirus family.	pfam00946, Mononeg_RNA_pol, Mononegavirales RNA dependent RNA polymerase.;pfam14318, Mononeg_mRNAcap, Mononegavirales mRNA-capping region V.	pfam00946, Mononeg_RNA_pol, Mononegavirales RNA dependent RNA polymerase.;pfam14318, Mononeg_mRNAcap, Mononegavirales mRNA-capping region V.	pfam00946, Mononeg_RNA_pol, Mononegavirales RNA dependent RNA polymerase.;pfam14318, Mononeg_mRNAcap, Mononegavirales mRNA-capping region V.	pfam00946, Mononeg_RNA_pol, Mononegavirales RNA dependent RNA polymerase.;pfam14318, Mononeg_mRNAcap, Mononegavirales mRNA-capping region V.	pfam00946, Mononeg_RNA_pol, Mononegavirales RNA dependent RNA polymerase.;pfam14318, Mononeg_mRNAcap, Mononegavirales mRNA-capping region V.
NC_043491.1 Cladosporium fulvum T-1	7396	1045	1045	184	1082	1082	1082	1080	1082	1082	1045	1045	1082	1118	1080	1080	1082	257	470	pfam13650, Asp_protease_2, Aspartyl protease.;cd06222, RNase_H_like, Ribonuclease H-like superfamily, including RNase H, HI, HII, HIII, and RNase-like domain IV of spliceosomal protein Prp8.;pfam13975, gag-asp_proteas, gag-polyprotein putative aspartyl protease.	pfam13650, Asp_protease_2, Aspartyl protease.;cd06222, RNase_H_like, Ribonuclease H-like superfamily, including RNase H, HI, HII, HIII, and RNase-like domain IV of spliceosomal protein Prp8.;pfam13975, gag-asp_proteas, gag-polyprotein putative aspartyl protease.			cd06222, RNase_H_like, Ribonuclease H-like superfamily, including RNase H, HI, HII, HIII, and RNase-like domain IV of spliceosomal protein Prp8.;pfam13975, gag-asp_proteas, gag-polyprotein putative aspartyl protease.	cd01647, RT_LTR, RT_LTR: Reverse transcriptases (RTs) from retrotransposons and retroviruses which have long terminal repeats (LTRs) in their DNA copies but not in their RNA template.;cd09274, RNase_HI_RT_Ty3, Ty3/Gypsy family of RNase HI in long-term repeat retroelements.;pfam17917, RT_RNaseH, RNase H-like domain found in reverse transcriptase.;pfam17919, RT_RNaseH_2, RNase H-like domain found i…	cd06222, RNase_H_like, Ribonuclease H-like superfamily, including RNase H, HI, HII, HIII, and RNase-like domain IV of spliceosomal protein Prp8.;pfam13975, gag-asp_proteas, gag-polyprotein putative aspartyl protease.	cd01647, RT_LTR, RT_LTR: Reverse transcriptases (RTs) from retrotransposons and retroviruses which have long terminal repeats (LTRs) in their DNA copies but not in their RNA template.;cd09274, RNase_HI_RT_Ty3, Ty3/Gypsy family of RNase HI in long-term repeat retroelements.;pfam17917, RT_RNaseH, RNase H-like domain found in reverse transcriptase.;pfam17919, RT_RNaseH_2, RNase H-like domain found i…	cd06222, RNase_H_like, Ribonuclease H-like superfamily, including RNase H, HI, HII, HIII, and RNase-like domain IV of spliceosomal protein Prp8.;pfam13975, gag-asp_proteas, gag-polyprotein putative aspartyl protease.	pfam13650, Asp_protease_2, Aspartyl protease.;cd06222, RNase_H_like, Ribonuclease H-like superfamily, including RNase H, HI, HII, HIII, and RNase-like domain IV of spliceosomal protein Prp8.;pfam13975, gag-asp_proteas, gag-polyprotein putative aspartyl protease.		pfam13650, Asp_protease_2, Aspartyl protease.	cd01647, RT_LTR, RT_LTR: Reverse transcriptases (RTs) from retrotransposons and retroviruses which have long terminal repeats (LTRs) in their DNA copies but not in their RNA template.;cd09274, RNase_HI_RT_Ty3, Ty3/Gypsy family of RNase HI in long-term repeat retroelements.;pfam17917, RT_RNaseH, RNase H-like domain found in reverse transcriptase.;pfam17919, RT_RNaseH_2, RNase H-like domain found i…	cd06222, RNase_H_like, Ribonuclease H-like superfamily, including RNase H, HI, HII, HIII, and RNase-like domain IV of spliceosomal protein Prp8.;pfam13975, gag-asp_proteas, gag-polyprotein putative aspartyl protease.	cd06222, RNase_H_like, Ribonuclease H-like superfamily, including RNase H, HI, HII, HIII, and RNase-like domain IV of spliceosomal protein Prp8.;pfam13975, gag-asp_proteas, gag-polyprotein putative aspartyl protease.
NC_043662.1 Macrophomina phaseolina chrysovirus 1	3712	1113	1113	132	1113	1113	1113	1117	1113	1113	1113	1113	1113	1219	1113	1113	1113	162	157	pfam02123, RdRP_4, Viral RNA-directed RNA-polymerase.	pfam02123, RdRP_4, Viral RNA-directed RNA-polymerase.		pfam02123, RdRP_4, Viral RNA-directed RNA-polymerase.	pfam02123, RdRP_4, Viral RNA-directed RNA-polymerase.	pfam02123, RdRP_4, Viral RNA-directed RNA-polymerase.	pfam02123, RdRP_4, Viral RNA-directed RNA-polymerase.	pfam02123, RdRP_4, Viral RNA-directed RNA-polymerase.	pfam02123, RdRP_4, Viral RNA-directed RNA-polymerase.	pfam02123, RdRP_4, Viral RNA-directed RNA-polymerase.	pfam02123, RdRP_4, Viral RNA-directed RNA-polymerase.	pfam02123, RdRP_4, Viral RNA-directed RNA-polymerase.	pfam02123, RdRP_4, Viral RNA-directed RNA-polymerase.	pfam02123, RdRP_4, Viral RNA-directed RNA-polymerase.	pfam02123, RdRP_4, Viral RNA-directed RNA-polymerase.	pfam02123, RdRP_4, Viral RNA-directed RNA-polymerase.
NC_043666.1 Colletotrichum gloeosporioides chrysovirus 1	3397	1093	1093	85	1093	1093	1093	1120	1093	1093	1093	1093	1093	1128	1093	1093	1093	188	272	pfam02123, RdRP_4, Viral RNA-directed RNA-polymerase.;pfam00680, RdRP_1, RNA dependent RNA polymerase.	pfam02123, RdRP_4, Viral RNA-directed RNA-polymerase.;pfam00680, RdRP_1, RNA dependent RNA polymerase.		pfam02123, RdRP_4, Viral RNA-directed RNA-polymerase.;pfam00680, RdRP_1, RNA dependent RNA polymerase.	pfam02123, RdRP_4, Viral RNA-directed RNA-polymerase.;pfam00680, RdRP_1, RNA dependent RNA polymerase.	pfam02123, RdRP_4, Viral RNA-directed RNA-polymerase.;pfam00680, RdRP_1, RNA dependent RNA polymerase.	pfam02123, RdRP_4, Viral RNA-directed RNA-polymerase.;pfam00680, RdRP_1, RNA dependent RNA polymerase.	pfam02123, RdRP_4, Viral RNA-directed RNA-polymerase.;pfam00680, RdRP_1, RNA dependent RNA polymerase.	pfam02123, RdRP_4, Viral RNA-directed RNA-polymerase.;pfam00680, RdRP_1, RNA dependent RNA polymerase.	pfam02123, RdRP_4, Viral RNA-directed RNA-polymerase.;pfam00680, RdRP_1, RNA dependent RNA polymerase.	pfam02123, RdRP_4, Viral RNA-directed RNA-polymerase.;pfam00680, RdRP_1, RNA dependent RNA polymerase.	pfam02123, RdRP_4, Viral RNA-directed RNA-polymerase.	pfam02123, RdRP_4, Viral RNA-directed RNA-polymerase.;pfam00680, RdRP_1, RNA dependent RNA polymerase.	pfam02123, RdRP_4, Viral RNA-directed RNA-polymerase.;pfam00680, RdRP_1, RNA dependent RNA polymerase.	pfam02123, RdRP_4, Viral RNA-directed RNA-polymerase.;pfam00680, RdRP_1, RNA dependent RNA polymerase.	pfam02123, RdRP_4, Viral RNA-directed RNA-polymerase.;pfam00680, RdRP_1, RNA dependent RNA polymerase.		pfam02123, RdRP_4, Viral RNA-directed RNA-polymerase.;pfam00680, RdRP_1, RNA dependent RNA polymerase.
NC_043669.1 penicillium janczewkii chrysovirus 2.	2699	794	794	157	794	794	794	890	794	794	794	794	794	814	847	847	794	222	113
NC_043683.1 Magnaporthe magoulivirus 1	2364	607	607	85	643	643	643	639	643	643	607	607	643	677	607	607	643	399	161
